# Supplementary material for: 2,2,5,7,8-Penta­methyl­chroman-6-yl 2,3,4,6-tetra-O-acetyl-α-d-glucopyran­oside from synchrotron data
Source: Acta Crystallogr Sect E Struct Rep Online. 2011 Feb 26;67(Pt 3):o718. doi: 10.1107/S160053681100626X (PMC3052099; doi:10.1107/S160053681100626X)
Supplement: Supplementary file 2 [file e-67-0o718-Isup2.hkl]

# 
# h,k,l, Fc-squared, Fo-squared, sigma(Fo-squared) and status flag 
# 
data_I
_shelx_title ' ET5' 
_shelx_refln_list_code          4 
_shelx_F_calc_maximum       70.02 
_exptl_crystal_F_000       588.00 
_reflns_d_resolution_high  0.7699 
 
loop_ 
 _symmetry_equiv_pos_as_xyz 
 'x, y, z' 
 
_cell_length_a     8.6600 
_cell_length_b    11.3000 
_cell_length_c    14.5500 
_cell_angle_alpha  85.740 
_cell_angle_beta   89.130 
_cell_angle_gamma  88.160 
 
_shelx_F_squared_multiplier     1.000 
 
loop_ 
 _refln_index_h 
 _refln_index_k 
 _refln_index_l 
 _refln_F_squared_calc 
 _refln_F_squared_meas 
 _refln_F_squared_sigma 
 _refln_observed_status 
   1  -5 -18        9.36        4.93      2.59 o 
   1  -4 -18        8.58       10.30      2.87 o 
   2  -4 -18        0.05        2.58      2.40 o 
   1  -3 -18        8.19        8.04      2.63 o 
   2  -3 -18        5.49        7.92      2.63 o 
   1  -2 -18       24.09       21.89      4.62 o 
   2  -2 -18       21.36       23.12      4.04 o 
   3  -2 -18        6.63        7.29      2.99 o 
   1  -1 -18        1.55        3.17      2.40 o 
   2  -1 -18        0.59       -0.50      2.12 o 
   3  -1 -18        2.57        4.36      2.97 o 
   1   0 -18       20.62       21.35      4.52 o 
   2   0 -18        1.03        1.11      2.06 o 
   3   0 -18        7.87        8.10      2.85 o 
   1   1 -18        2.85        7.82      2.65 o 
   2   1 -18        7.84        9.98      3.23 o 
   0   2 -18       19.25       18.64      4.26 o 
   1   2 -18        3.60        5.86      3.05 o 
   2   2 -18       15.30       23.97      5.29 o 
   0   3 -18        7.99       11.92      3.27 o 
   1   3 -18        4.51        8.12      3.41 o 
   1  -7 -17        5.81        4.67      2.28 o 
   1  -6 -17        1.67       -0.22      2.10 o 
   2  -6 -17        1.99       -1.27      2.22 o 
   1  -5 -17       27.22       26.46      5.25 o 
   2  -5 -17        6.53        7.15      2.54 o 
   3  -5 -17       31.73       26.72      4.28 o 
   1  -4 -17        6.05        7.73      2.48 o 
   2  -4 -17        3.76        3.25      2.08 o 
   3  -4 -17       12.19        9.61      2.46 o 
   4  -4 -17       20.02       12.38      3.03 o 
   1  -3 -17        0.80        1.13      1.94 o 
   2  -3 -17        0.52        0.08      1.90 o 
   3  -3 -17        5.09        4.97      2.16 o 
   4  -3 -17        5.53        3.29      2.20 o 
   1  -2 -17        3.36        7.05      2.54 o 
   2  -2 -17       19.22       21.73      3.33 o 
   3  -2 -17        4.32        4.06      2.30 o 
   4  -2 -17        8.40        8.91      3.23 o 
   1  -1 -17        5.21        6.83      2.00 o 
   2  -1 -17        0.65        0.40      2.02 o 
   3  -1 -17       11.39       11.75      3.11 o 
   4  -1 -17       10.07       11.19      2.99 o 
   1   0 -17        0.95        0.50      1.96 o 
   2   0 -17       19.60       20.80      3.53 o 
   3   0 -17       18.15       20.24      4.65 o 
   4   0 -17       12.91       13.55      3.66 o 
   0   1 -17        1.40        0.18      2.38 o 
   1   1 -17       43.90       58.49      7.41 o 
   2   1 -17        5.46        8.60      3.11 o 
   3   1 -17        4.62        6.56      3.39 o 
   4   1 -17        1.14        1.05      2.32 o 
   0   2 -17        0.67       -0.52      2.40 o 
   1   2 -17        6.76       13.73      3.64 o 
   2   2 -17       14.83       14.98      4.36 o 
   3   2 -17        8.33       12.64      3.78 o 
   4   2 -17       36.87       36.68      6.71 o 
   0   3 -17        0.28        0.40      1.92 o 
   1   3 -17        1.86        3.13      2.93 o 
   2   3 -17       12.95       16.22      3.51 o 
   3   3 -17        2.52        5.86      3.27 o 
   0   4 -17        1.62        2.24      2.83 o 
   1   4 -17        0.05       -0.69      2.93 o 
   2   4 -17        8.17        8.24      3.45 o 
   3   4 -17       19.72       23.99      4.69 o 
   0   5 -17        0.62        0.02      2.99 o 
   1   5 -17        9.54       12.97      3.55 o 
   1  -8 -16        6.08        5.39      2.59 o 
   1  -7 -16        2.28        0.06      2.10 o 
   2  -7 -16       20.51       17.49      3.17 o 
   3  -7 -16        2.80        1.27      2.06 o 
   1  -6 -16        6.52        4.87      2.16 o 
   2  -6 -16       14.51       17.27      3.70 o 
   3  -6 -16       13.52        9.90      2.79 o 
   4  -6 -16       11.49        8.30      2.52 o 
   1  -5 -16        5.04        4.34      2.00 o 
   2  -5 -16        7.42        5.61      2.12 o 
   3  -5 -16        3.53        4.16      2.73 o 
   4  -5 -16       39.06       35.60      5.49 o 
   1  -4 -16       55.30       65.70     10.93 o 
   2  -4 -16        4.15        4.10      1.96 o 
   3  -4 -16        0.55       -0.52      1.96 o 
   4  -4 -16        9.35        5.80      2.18 o 
   5  -4 -16        3.46        4.48      2.61 o 
   1  -3 -16        3.88        5.80      1.92 o 
   2  -3 -16        1.67        1.49      1.76 o 
   3  -3 -16        6.29        4.64      2.12 o 
   5  -3 -16        4.01        4.38      2.22 o 
   1  -2 -16       49.80       52.45      9.19 o 
   2  -2 -16       15.64       12.22      2.75 o 
   3  -2 -16        6.31        4.18      1.96 o 
   4  -2 -16        1.24       -0.32      2.08 o 
   5  -2 -16       21.36       23.77      4.30 o 
   1  -1 -16        1.11        1.60      1.74 o 
   2  -1 -16       40.47       30.94      5.78 o 
   3  -1 -16        6.20        3.31      2.14 o 
   4  -1 -16       12.22       16.32      3.21 o 
   5  -1 -16        5.22        4.22      2.59 o 
   1   0 -16        4.30        3.15      2.16 o 
   2   0 -16       13.88       14.06      3.43 o 
   3   0 -16       16.73       18.60      3.43 o 
   4   0 -16       30.85       40.81      5.49 o 
   5   0 -16       17.39       24.09      5.13 o 
   0   1 -16       45.52       42.07      7.80 o 
   1   1 -16       10.11       13.43      3.33 o 
   2   1 -16        0.46        3.01      2.83 o 
   3   1 -16       25.10       39.76      6.00 o 
   4   1 -16       48.07       56.69      9.71 o 
   5   1 -16        1.56        3.25      3.15 o 
   0   2 -16        4.00        4.48      2.52 o 
   1   2 -16        4.44        5.47      2.75 o 
   2   2 -16        0.79       -0.50      2.40 o 
   3   2 -16        2.02        2.34      2.75 o 
   4   2 -16        8.29        9.94      3.21 o 
   5   2 -16       66.74       84.54     11.79 o 
   0   3 -16       14.20       16.74      2.79 o 
   1   3 -16       16.71       12.54      2.93 o 
   2   3 -16        1.76        0.97      2.38 o 
   3   3 -16       12.30       13.49      3.59 o 
   4   3 -16       26.25       33.28      6.85 o 
   5   3 -16        0.87        0.91      3.11 o 
   0   4 -16       30.34       27.43      4.89 o 
   1   4 -16       21.45       20.86      4.26 o 
   2   4 -16       22.34       20.70      5.07 o 
   3   4 -16        5.09        8.83      3.09 o 
   4   4 -16       13.90       20.54      4.12 o 
   0   5 -16        8.45        9.29      3.07 o 
   1   5 -16        2.51        2.28      1.96 o 
   2   5 -16       10.35       11.61      3.09 o 
   3   5 -16       44.26       42.37      7.92 o 
   0   6 -16       13.00       14.08      3.43 o 
   1   6 -16        6.07        6.64      2.83 o 
   2   6 -16       32.79       37.81      5.80 o 
   1  -9 -15       18.04       17.02      3.49 o 
   2  -9 -15        4.22        1.82      2.12 o 
   1  -8 -15        2.39        4.00      2.20 o 
   3  -8 -15       10.30        8.22      2.58 o 
   1  -7 -15        6.17       10.68      2.26 o 
   2  -7 -15        1.73       -0.20      1.90 o 
   3  -7 -15        3.95        3.47      2.14 o 
   4  -7 -15       44.55       37.06      5.57 o 
   1  -6 -15        7.44        6.56      2.12 o 
   2  -6 -15       49.29       47.52      5.98 o 
   4  -6 -15       10.47        5.67      2.28 o 
   5  -6 -15        8.76        8.62      2.71 o 
   1  -5 -15        1.82        1.19      1.70 o 
   2  -5 -15       23.52       22.13      4.30 o 
   3  -5 -15       17.76       16.02      3.03 o 
   4  -5 -15        8.87        8.52      2.12 o 
   5  -5 -15        1.75        1.47      2.28 o 
   1  -4 -15       19.00       19.11      3.53 o 
   2  -4 -15       40.88       40.25      7.01 o 
   3  -4 -15        0.80        1.31      1.56 o 
   4  -4 -15       14.82       15.55      3.15 o 
   5  -4 -15       18.45       17.81      3.59 o 
   6  -4 -15        4.55        3.76      2.32 o 
   1  -3 -15       32.79       31.50      5.61 o 
   2  -3 -15       15.21       15.23      3.07 o 
   3  -3 -15        5.88        5.43      1.96 o 
   4  -3 -15       28.14       19.85      3.33 o 
   5  -3 -15        8.89        8.87      2.93 o 
   6  -3 -15        5.95        5.72      2.77 o 
   1  -2 -15       33.29       29.57      4.99 o 
   2  -2 -15        7.66        7.53      1.98 o 
   3  -2 -15       30.80       28.68      5.41 o 
   4  -2 -15        3.03        4.02      2.12 o 
   5  -2 -15        4.37        4.08      2.04 o 
   6  -2 -15       11.35        9.49      2.91 o 
   1  -1 -15       17.33       16.66      3.29 o 
   2  -1 -15       38.44       32.33      5.43 o 
   3  -1 -15        6.76        6.26      2.59 o 
   4  -1 -15        3.31        0.24      2.44 o 
   5  -1 -15       17.05       13.83      3.15 o 
   6  -1 -15        1.48        3.03      3.35 o 
   1   0 -15       28.66       21.61      4.02 o 
   2   0 -15       50.44       50.04      8.46 o 
   3   0 -15       20.78       21.10      4.32 o 
   4   0 -15       36.01       42.57      7.59 o 
   5   0 -15       25.92       39.02      5.39 o 
   6   0 -15        6.78        9.07      3.43 o 
   0   1 -15        3.42        2.14      1.90 o 
   1   1 -15       15.66       16.32      3.37 o 
   2   1 -15        6.77        8.66      2.93 o 
   3   1 -15       12.24       13.43      3.39 o 
   4   1 -15       48.64       59.72     10.26 o 
   5   1 -15       14.03       15.99      3.29 o 
   6   1 -15       40.56       41.04      6.66 o 
   0   2 -15      136.68      178.73     27.41 o 
   1   2 -15       28.86       32.33      5.68 o 
   2   2 -15        0.87        3.09      2.42 o 
   3   2 -15        9.48       10.99      3.05 o 
   4   2 -15       21.14       17.45      3.35 o 
   5   2 -15       12.71       15.37      3.74 o 
   6   2 -15        4.80        7.07      2.83 o 
   0   3 -15       47.04       41.87      6.93 o 
   1   3 -15        0.88        3.29      2.34 o 
   2   3 -15        4.25        8.70      2.73 o 
   3   3 -15       51.00       59.72     10.14 o 
   4   3 -15       37.59       42.69      6.70 o 
   5   3 -15       17.59       31.79      6.04 o 
   0   4 -15       34.56       31.30      6.40 o 
   1   4 -15       23.59       27.18      5.43 o 
   2   4 -15       34.79       38.61      7.17 o 
   3   4 -15       39.05       34.96      5.72 o 
   4   4 -15       39.63       49.08      8.42 o 
   5   4 -15        9.02       12.86      3.61 o 
   0   5 -15        1.48        3.94      2.46 o 
   1   5 -15       27.54       23.65      3.96 o 
   2   5 -15       57.44       63.64      7.92 o 
   3   5 -15       46.64       53.20      8.99 o 
   4   5 -15       15.00       12.93      3.98 o 
   5   5 -15       35.91       46.07      6.93 o 
   0   6 -15        5.12        8.18      2.69 o 
   1   6 -15       23.59       20.03      4.32 o 
   2   6 -15       15.85       11.77      3.41 o 
   3   6 -15       19.19       19.63      4.24 o 
   4   6 -15        6.07        7.57      2.81 o 
   0   7 -15        3.24        4.62      2.79 o 
   1   7 -15       21.40       18.10      4.48 o 
   2   7 -15       21.77       15.83      4.24 o 
   3   7 -15        9.37        8.79      2.77 o 
   0   8 -15       19.87       14.98      3.64 o 
   1 -10 -14       18.45       12.88      3.35 o 
   2 -10 -14        3.01        0.52      1.94 o 
   1  -9 -14       26.11       25.47      4.83 o 
   2  -9 -14        7.00        6.26      2.28 o 
   3  -9 -14        5.58        5.29      2.16 o 
   1  -8 -14        9.53        8.58      2.52 o 
   2  -8 -14       32.80       24.09      3.90 o 
   3  -8 -14        1.52        1.56      2.48 o 
   4  -8 -14        7.79        6.87      2.59 o 
   1  -7 -14       30.72       27.89      5.27 o 
   2  -7 -14       38.22       37.42      6.58 o 
   3  -7 -14        5.31        4.38      1.88 o 
   4  -7 -14       22.62       18.08      3.80 o 
   5  -7 -14       14.13       11.15      2.46 o 
   1  -6 -14        0.99        1.74      1.94 o 
   2  -6 -14       25.98       20.94      3.96 o 
   3  -6 -14        8.45        8.30      2.22 o 
   4  -6 -14       22.62       16.08      2.85 o 
   5  -6 -14        0.06        0.79      1.84 o 
   6  -6 -14        6.20        4.83      2.28 o 
   1  -5 -14       24.20       19.97      3.76 o 
   2  -5 -14        1.36        1.29      1.56 o 
   3  -5 -14        8.16        7.80      2.52 o 
   4  -5 -14       23.93       22.05      4.24 o 
   5  -5 -14       14.65       10.58      2.50 o 
   6  -5 -14        9.04        8.00      2.40 o 
   1  -4 -14       13.78       10.22      2.10 o 
   2  -4 -14        0.41        0.91      1.84 o 
   3  -4 -14       34.84       28.11      4.89 o 
   5  -4 -14        6.08        4.52      2.08 o 
   6  -4 -14        2.91        3.62      2.08 o 
   1  -3 -14        6.71        5.15      1.56 o 
   2  -3 -14      174.14      145.99     18.74 o 
   3  -3 -14       33.24       32.37      5.57 o 
   4  -3 -14        7.29        5.19      2.40 o 
   5  -3 -14        7.27        4.18      1.98 o 
   6  -3 -14        1.32        2.99      2.14 o 
   7  -3 -14       30.98       28.66      4.69 o 
   1  -2 -14       69.64       63.25      8.30 o 
   2  -2 -14       29.11       28.25      4.12 o 
   3  -2 -14       70.81       73.25     11.79 o 
   4  -2 -14       10.28        9.29      2.50 o 
   5  -2 -14       13.14       11.45      3.13 o 
   6  -2 -14        5.11        5.98      2.24 o 
   7  -2 -14        0.28        2.00      2.52 o 
   1  -1 -14       52.24       49.96      6.70 o 
   2  -1 -14      117.66      107.92     13.67 o 
   3  -1 -14       26.89       27.53      4.42 o 
   4  -1 -14       11.02       14.16      3.15 o 
   6  -1 -14        7.66        9.25      2.83 o 
   7  -1 -14        9.38        5.31      3.03 o 
   1   0 -14      115.78      114.99     14.36 o 
   2   0 -14        4.25        3.27      2.12 o 
   3   0 -14       10.01       10.22      2.14 o 
   4   0 -14        0.16        1.29      2.28 o 
   5   0 -14       11.54       13.15      3.35 o 
   6   0 -14        0.46        1.47      2.48 o 
   7   0 -14        9.33       12.26      3.19 o 
   0   1 -14      166.78      166.71     20.80 o 
   1   1 -14       27.93       25.35      3.86 o 
   2   1 -14       33.50       30.76      4.85 o 
   3   1 -14       40.98       34.23      5.82 o 
   4   1 -14       31.87       33.08      5.70 o 
   5   1 -14       18.65       15.83      3.66 o 
   6   1 -14        1.57        2.99      2.69 o 
   7   1 -14        7.63        9.59      3.11 o 
   0   2 -14        5.32        6.44      1.72 o 
   1   2 -14       74.86       61.54      8.56 o 
   2   2 -14       79.96       74.06     10.20 o 
   3   2 -14       35.82       35.77      6.04 o 
   4   2 -14       20.64       25.00      4.65 o 
   5   2 -14       20.75       19.41      3.41 o 
   7   2 -14        7.29       11.39      2.97 o 
   0   3 -14       26.37       25.59      3.92 o 
   1   3 -14        2.08        3.27      2.16 o 
   2   3 -14      116.23      118.77     18.80 o 
   3   3 -14       62.55       67.11     10.82 o 
   4   3 -14       27.79       25.45      5.09 o 
   5   3 -14       15.72       18.92      3.33 o 
   6   3 -14        2.74        3.29      2.69 o 
   0   4 -14       14.92       23.43      4.56 o 
   1   4 -14       10.88       12.72      2.99 o 
   2   4 -14        4.77        3.35      2.32 o 
   3   4 -14      143.40      142.56     23.53 o 
   4   4 -14        9.36        7.29      2.65 o 
   5   4 -14        2.11        2.30      2.46 o 
   6   4 -14       24.99       37.50      5.72 o 
   0   5 -14        2.95        4.12      2.20 o 
   1   5 -14       19.33       16.96      3.92 o 
   2   5 -14        4.99        4.16      2.14 o 
   3   5 -14       33.29       34.78      6.58 o 
   4   5 -14        7.89       12.22      2.91 o 
   5   5 -14       13.29       20.80      4.22 o 
   6   5 -14        0.39        2.91      2.61 o 
   0   6 -14       11.76       10.34      2.99 o 
   1   6 -14       13.72       18.28      3.78 o 
   2   6 -14      141.40      166.03     19.31 o 
   3   6 -14       25.07       23.83      4.58 o 
   4   6 -14        7.85        9.25      2.58 o 
   5   6 -14       11.13       14.12      3.76 o 
   0   7 -14        1.40       -0.38      2.10 o 
   1   7 -14       39.55       44.83      5.90 o 
   2   7 -14       26.84       26.17      5.05 o 
   3   7 -14        2.22        3.47      2.22 o 
   4   7 -14        4.21        5.23      2.28 o 
   0   8 -14        9.00        7.43      2.63 o 
   1   8 -14       49.71       66.14     11.15 o 
   2   8 -14        4.43        6.64      2.26 o 
   3   8 -14        2.00        1.62      1.92 o 
   0   9 -14       10.45        9.27      2.87 o 
   1 -11 -13        4.93        2.97      2.12 o 
   1 -10 -13       21.94       25.81      5.09 o 
   2 -10 -13       11.28       11.09      3.15 o 
   3 -10 -13        3.29        4.12      2.65 o 
   1  -9 -13       49.89       52.04      6.54 o 
   2  -9 -13        8.59        7.80      2.26 o 
   3  -9 -13        0.14        0.73      1.84 o 
   4  -9 -13        9.61        7.05      2.52 o 
   1  -8 -13       59.78       53.82      9.45 o 
   2  -8 -13       56.24       59.01      9.94 o 
   3  -8 -13        5.68        6.93      2.16 o 
   4  -8 -13        2.76        3.66      1.96 o 
   5  -8 -13        3.91        4.36      2.08 o 
   1  -7 -13      108.85      133.19     20.36 o 
   2  -7 -13       15.30       12.80      2.77 o 
   3  -7 -13        5.20        3.51      2.28 o 
   4  -7 -13        6.46        6.52      2.06 o 
   5  -7 -13        4.17        1.53      1.84 o 
   6  -7 -13        5.54        6.34      2.42 o 
   1  -6 -13       87.89       94.13     12.28 o 
   2  -6 -13       29.50       24.30      4.34 o 
   3  -6 -13        1.14        1.60      2.06 o 
   4  -6 -13       16.32       13.67      2.91 o 
   5  -6 -13        0.47        0.50      1.84 o 
   6  -6 -13        0.19        0.44      2.30 o 
   1  -5 -13       49.56       55.84      7.57 o 
   2  -5 -13      102.89       99.20     12.70 o 
   3  -5 -13        6.06        6.62      2.00 o 
   4  -5 -13       28.53       25.69      4.46 o 
   5  -5 -13        1.95        0.36      2.00 o 
   6  -5 -13        0.43        0.65      1.80 o 
   7  -5 -13       12.08        9.27      2.56 o 
   1  -4 -13      102.57      104.31     13.11 o 
   2  -4 -13       51.49       52.71      6.95 o 
   3  -4 -13       11.62        8.93      2.10 o 
   5  -4 -13        9.96        8.18      2.20 o 
   6  -4 -13        3.99        3.57      1.78 o 
   7  -4 -13       19.37       12.80      3.05 o 
   1  -3 -13       33.59       32.80      4.42 o 
   2  -3 -13       97.04       79.02     10.06 o 
   3  -3 -13       15.86       11.73      2.24 o 
   4  -3 -13       22.83       19.27      3.49 o 
   5  -3 -13        5.07        7.01      2.04 o 
   6  -3 -13        5.81        3.05      2.04 o 
   7  -3 -13       10.27        8.38      2.42 o 
   1  -2 -13      466.24      453.33     55.74 o 
   2  -2 -13       38.51       38.21      5.43 o 
   3  -2 -13       50.75       39.66      5.51 o 
   4  -2 -13       17.08       12.84      2.54 o 
   5  -2 -13       46.46       37.89      6.58 o 
   6  -2 -13        7.98        5.70      2.34 o 
   7  -2 -13        8.82        6.28      2.40 o 
   1  -1 -13       51.71       64.54      8.32 o 
   2  -1 -13       46.44       51.56      6.91 o 
   3  -1 -13       40.28       34.09      4.91 o 
   4  -1 -13        8.13        8.20      2.32 o 
   5  -1 -13       10.09        9.98      2.75 o 
   6  -1 -13        1.73        0.12      2.50 o 
   7  -1 -13        3.94        5.55      2.89 o 
   8  -1 -13       11.67       15.73      3.90 o 
   1   0 -13        5.29        5.45      2.02 o 
   2   0 -13      341.33      358.81     43.84 o 
   3   0 -13       58.03       62.85      8.16 o 
   4   0 -13       49.60       41.16      6.08 o 
   5   0 -13       31.30       29.63      5.55 o 
   6   0 -13       12.27       11.21      3.13 o 
   7   0 -13        3.37        6.50      3.61 o 
   8   0 -13       14.29       11.55      3.53 o 
   0   1 -13        3.76        1.96      2.06 o 
   1   1 -13      196.58      184.99     23.29 o 
   2   1 -13        1.71        2.89      1.94 o 
   3   1 -13       70.69       76.42      9.88 o 
   4   1 -13       91.78       90.35     11.67 o 
   5   1 -13       20.78       16.72      3.53 o 
   6   1 -13        3.25        3.82      2.46 o 
   7   1 -13        1.07        0.71      2.44 o 
   1   2 -13       30.74       26.13      4.16 o 
   2   2 -13      151.68      158.29     20.46 o 
   3   2 -13       52.75       48.87      6.83 o 
   4   2 -13      129.51      145.31     22.32 o 
   5   2 -13       27.49       27.26      5.25 o 
   7   2 -13        0.25        0.14      2.44 o 
   0   3 -13       19.20       15.69      2.77 o 
   1   3 -13      131.10      138.00     17.61 o 
   2   3 -13       16.40       14.20      3.11 o 
   3   3 -13       40.28       46.37      6.70 o 
   4   3 -13       27.79       31.55      5.49 o 
   5   3 -13        4.75        2.22      1.82 o 
   6   3 -13        5.84        4.38      2.63 o 
   7   3 -13       12.43       13.19      3.41 o 
   0   4 -13       50.81       50.81      6.89 o 
   1   4 -13       63.52       58.28      7.73 o 
   2   4 -13       23.97       20.94      3.51 o 
   3   4 -13      102.73      109.52     16.90 o 
   4   4 -13        9.59        7.69      2.30 o 
   5   4 -13        6.60        7.61      2.44 o 
   6   4 -13        6.01       10.30      2.97 o 
   7   4 -13       11.27       13.79      3.11 o 
   0   5 -13        7.18        6.34      2.14 o 
   1   5 -13       62.40       51.94      8.42 o 
   2   5 -13       18.63       18.80      3.51 o 
   3   5 -13       59.34       66.69     11.09 o 
   4   5 -13        0.44       -0.08      1.86 o 
   5   5 -13       42.03       36.39      6.20 o 
   6   5 -13        0.75        0.69      2.22 o 
   0   6 -13       15.86       14.48      3.13 o 
   1   6 -13       43.16       55.07      8.99 o 
   2   6 -13        4.30        4.97      2.08 o 
   3   6 -13        4.76        3.49      2.22 o 
   4   6 -13       11.91        9.55      2.85 o 
   5   6 -13        3.66        3.33      1.90 o 
   6   6 -13        0.06        1.56      1.96 o 
   0   7 -13        5.99        7.55      2.30 o 
   1   7 -13       42.54       43.99      8.14 o 
   2   7 -13        2.57        3.90      1.88 o 
   3   7 -13       39.26       47.52      6.10 o 
   4   7 -13       52.35       48.67      8.87 o 
   5   7 -13        5.06        4.52      1.82 o 
   0   8 -13        0.93        2.73      2.16 o 
   1   8 -13        2.88        1.86      1.94 o 
   2   8 -13        7.45        8.02      2.00 o 
   3   8 -13        2.45        4.40      2.10 o 
   4   8 -13        7.05        5.39      2.10 o 
   0   9 -13       69.97       80.66     13.51 o 
   1   9 -13       19.59       17.29      3.64 o 
   2   9 -13       28.50       34.47      5.17 o 
   3   9 -13        1.27        0.53      1.49 o 
   1 -11 -12       11.19        7.96      2.65 o 
   2 -11 -12        0.70       -0.44      2.02 o 
   3 -11 -12        3.87        1.09      1.96 o 
   1 -10 -12       19.80       18.14      2.89 o 
   2 -10 -12        0.55        0.85      1.78 o 
   3 -10 -12        8.12       10.28      2.73 o 
   4 -10 -12        9.60       10.97      2.95 o 
   1  -9 -12       21.55       20.80      4.04 o 
   3  -9 -12        0.81        0.87      1.96 o 
   4  -9 -12       20.75       18.14      3.76 o 
   5  -9 -12       21.40       19.11      3.53 o 
   1  -8 -12      111.01      123.03     19.13 o 
   2  -8 -12       17.12       11.96      2.67 o 
   3  -8 -12       15.09       12.86      2.91 o 
   4  -8 -12        4.22        3.74      1.90 o 
   5  -8 -12       51.19       47.98      8.30 o 
   6  -8 -12       14.93       13.49      3.13 o 
   1  -7 -12        8.44        8.83      2.02 o 
   2  -7 -12       31.19       32.72      5.55 o 
   3  -7 -12       29.68       28.15      4.89 o 
   4  -7 -12       11.58        8.22      2.40 o 
   5  -7 -12        5.56        5.15      1.96 o 
   6  -7 -12       30.45       24.66      4.87 o 
   1  -6 -12      281.72      299.26     36.76 o 
   2  -6 -12       32.01       33.16      4.64 o 
   3  -6 -12       25.27       18.34      2.97 o 
   4  -6 -12       56.19       48.47      7.90 o 
   5  -6 -12       17.58       17.37      3.72 o 
   6  -6 -12       38.56       31.81      4.87 o 
   7  -6 -12       11.18        8.79      2.52 o 
   1  -5 -12      198.37      209.19     25.65 o 
   2  -5 -12      356.01      351.38     43.14 o 
   3  -5 -12       16.75       12.24      2.28 o 
   4  -5 -12       23.59       22.62      4.20 o 
   5  -5 -12       45.04       37.48      6.28 o 
   6  -5 -12       15.29       13.31      2.71 o 
   7  -5 -12        7.30        5.31      2.38 o 
   1  -4 -12      222.61      220.58     27.02 o 
   2  -4 -12       98.28      124.63     15.61 o 
   3  -4 -12       19.06       13.57      2.46 o 
   4  -4 -12       22.75       17.09      2.79 o 
   5  -4 -12        9.29        8.85      2.18 o 
   6  -4 -12       10.58        7.94      2.24 o 
   7  -4 -12        6.16        6.46      2.36 o 
   8  -4 -12        8.96        5.11      2.50 o 
   1  -3 -12      400.84      413.02     38.37 o 
   2  -3 -12      609.20      590.84     72.20 o 
   3  -3 -12        1.51        2.81      1.76 o 
   4  -3 -12       16.88       12.93      2.54 o 
   5  -3 -12        3.41        4.97      2.12 o 
   6  -3 -12        5.60        3.23      2.24 o 
   7  -3 -12       15.19       11.13      2.79 o 
   8  -3 -12       10.55        7.05      2.42 o 
   1  -2 -12       90.38       77.45      7.75 o 
   2  -2 -12       24.36       28.11      4.06 o 
   3  -2 -12      139.87      142.36     18.05 o 
   4  -2 -12       31.61       27.65      4.02 o 
   5  -2 -12       17.79       14.06      2.77 o 
   6  -2 -12        9.17        5.65      2.02 o 
   7  -2 -12       18.18       17.00      3.31 o 
   8  -2 -12        0.93        0.52      2.54 o 
   1  -1 -12       53.36       52.71      5.96 o 
   2  -1 -12      153.75      165.34     15.63 o 
   3  -1 -12      225.35      240.18     29.57 o 
   4  -1 -12      110.15      124.12     15.83 o 
   5  -1 -12       64.15       68.00      8.93 o 
   6  -1 -12        5.29        6.64      2.48 o 
   7  -1 -12        0.66        1.76      2.67 o 
   8  -1 -12       21.00       36.61      6.66 o 
   1   0 -12        1.15        0.71      1.55 o 
   2   0 -12      110.43      110.51     10.97 o 
   3   0 -12        4.37        5.15      1.98 o 
   4   0 -12      126.08      123.05     16.08 o 
   5   0 -12       12.25       15.37      3.25 o 
   6   0 -12        9.51       10.95      3.01 o 
   7   0 -12        0.13       -0.18      3.01 o 
   8   0 -12       11.66       10.62      3.29 o 
   0   1 -12       75.46       78.78      8.18 o 
   1   1 -12       32.74       32.23      3.78 o 
   2   1 -12       23.74       32.21      4.56 o 
   3   1 -12      451.99      469.75     57.62 o 
   4   1 -12       57.07       65.25      8.54 o 
   5   1 -12       62.66       68.97      9.65 o 
   6   1 -12       11.69       11.49      2.99 o 
   7   1 -12        0.38        2.97      2.16 o 
   8   1 -12        8.87       11.19      2.93 o 
   0   2 -12        6.76       10.32      2.10 o 
   1   2 -12       16.13       20.50      2.87 o 
   2   2 -12      149.50      151.04     19.13 o 
   3   2 -12       33.21       28.56      4.40 o 
   4   2 -12       29.48       27.55      4.36 o 
   5   2 -12        7.49        5.03      2.02 o 
   6   2 -12        9.80       12.28      3.07 o 
   7   2 -12       15.44       16.34      3.25 o 
   8   2 -12       17.40       17.39      4.06 o 
   0   3 -12       51.15       62.38      8.42 o 
   1   3 -12       68.98       60.38      8.24 o 
   2   3 -12      120.75      127.45     16.30 o 
   3   3 -12       75.33       74.40      9.81 o 
   4   3 -12       27.80       31.79      4.75 o 
   5   3 -12        8.72       11.90      2.75 o 
   6   3 -12        2.31        3.57      2.48 o 
   7   3 -12        0.84        4.22      2.02 o 
   8   3 -12       22.92       21.23      5.15 o 
   0   4 -12       99.06      120.16     15.21 o 
   1   4 -12        1.48        4.87      1.86 o 
   2   4 -12        0.56       -1.21      1.68 o 
   3   4 -12        0.47        1.41      1.72 o 
   4   4 -12       33.02       34.47      5.82 o 
   5   4 -12       17.81       17.51      3.66 o 
   6   4 -12        4.95        5.63      2.08 o 
   7   4 -12        4.96        4.26      2.30 o 
   0   5 -12        5.65        9.63      2.20 o 
   1   5 -12      181.04      213.35     26.62 o 
   2   5 -12       17.33       18.50      3.01 o 
   3   5 -12       73.23       94.78     12.06 o 
   4   5 -12       13.37       14.68      3.17 o 
   5   5 -12       17.59       20.50      3.98 o 
   6   5 -12        1.77        2.97      1.64 o 
   0   6 -12       13.90       13.89      2.65 o 
   1   6 -12      113.92      124.51     16.06 o 
   2   6 -12       15.43       14.14      2.73 o 
   3   6 -12      107.85      121.84     19.17 o 
   4   6 -12       96.22      104.69     17.21 o 
   5   6 -12        5.13        3.33      1.51 o 
   6   6 -12       10.27        7.88      2.63 o 
   7   6 -12        2.44        2.48      1.72 o 
   0   7 -12       34.40       36.21      6.26 o 
   1   7 -12       50.13       43.32      7.07 o 
   2   7 -12       19.37       21.41      3.62 o 
   3   7 -12       20.00       17.55      3.39 o 
   4   7 -12       18.95       21.65      3.01 o 
   5   7 -12        6.13        5.05      1.68 o 
   6   7 -12        6.24        2.93      1.66 o 
   0   8 -12       30.41       30.09      5.67 o 
   1   8 -12       44.33       38.23      6.50 o 
   2   8 -12       22.08       21.55      4.00 o 
   3   8 -12        2.66        0.89      1.25 o 
   4   8 -12       25.29       28.48      4.75 o 
   0   9 -12        0.23        0.55      1.74 o 
   1   9 -12      133.13      123.70     14.16 o 
   2   9 -12       18.66       15.29      3.05 o 
   0  10 -12       50.36       44.98      7.17 o 
   1  10 -12        1.93        1.88      1.68 o 
   1 -12 -11        5.20        5.13      2.10 o 
   2 -12 -11        2.57        4.00      1.94 o 
   2 -11 -11        1.04        0.93      1.78 o 
   3 -11 -11        1.23        1.55      1.76 o 
   4 -11 -11       16.66       15.59      3.31 o 
   1 -10 -11        7.31        6.10      2.06 o 
   2 -10 -11       21.41       21.81      3.43 o 
   3 -10 -11       34.60       36.39      5.03 o 
   4 -10 -11        9.61        9.88      2.91 o 
   5 -10 -11        2.71        4.16      2.30 o 
   1  -9 -11        8.61        8.42      2.32 o 
   3  -9 -11        7.56        6.66      2.00 o 
   4  -9 -11       43.86       38.67      5.17 o 
   5  -9 -11       13.75       18.12      3.92 o 
   6  -9 -11       13.05       10.40      2.32 o 
   1  -8 -11      134.05      156.25     19.27 o 
   2  -8 -11       22.92       24.34      4.24 o 
   3  -8 -11       18.52       18.60      3.61 o 
   4  -8 -11       35.61       32.72      5.90 o 
   5  -8 -11       37.89       34.82      4.81 o 
   6  -8 -11       21.23       18.52      3.94 o 
   1  -7 -11       89.30       86.40     11.23 o 
   2  -7 -11      102.01       88.07     11.15 o 
   4  -7 -11       41.35       47.68      7.73 o 
   5  -7 -11       52.81       51.26      8.62 o 
   6  -7 -11        6.13        5.65      2.24 o 
   7  -7 -11        7.08        4.81      2.16 o 
   1  -6 -11       81.44       70.12      9.13 o 
   2  -6 -11      124.87      120.04     14.94 o 
   3  -6 -11       14.34        9.03      2.20 o 
   4  -6 -11        2.43        3.27      1.64 o 
   5  -6 -11       21.04       18.92      3.41 o 
   6  -6 -11       53.69       50.51      8.60 o 
   7  -6 -11        6.20        5.92      2.26 o 
   1  -5 -11      508.73      503.53     47.12 o 
   2  -5 -11       34.53       32.54      4.58 o 
   3  -5 -11      108.98       95.75     12.14 o 
   4  -5 -11        2.88        2.85      1.55 o 
   5  -5 -11       66.75       62.75      9.86 o 
   6  -5 -11        2.42        0.44      1.92 o 
   7  -5 -11       14.07       12.30      2.67 o 
   8  -5 -11        2.48        4.28      2.02 o 
   1  -4 -11       90.76      101.12     10.20 o 
   2  -4 -11      251.50      252.65     23.77 o 
   3  -4 -11       20.04       16.48      2.79 o 
   4  -4 -11       33.83       35.36      4.97 o 
   5  -4 -11        4.64        4.67      1.47 o 
   6  -4 -11        5.98        4.58      1.60 o 
   7  -4 -11        8.45        8.44      2.30 o 
   8  -4 -11        7.06        6.77      2.30 o 
   1  -3 -11      564.84      520.66     48.27 o 
   2  -3 -11      225.71      228.88     21.67 o 
   3  -3 -11       44.03       37.38      4.18 o 
   4  -3 -11      120.37      105.80     13.23 o 
   5  -3 -11       76.03       67.84      8.60 o 
   6  -3 -11       61.70       46.89      7.51 o 
   7  -3 -11       25.66       26.15      4.87 o 
   8  -3 -11       12.13        6.93      2.18 o 
   1  -2 -11      139.62      124.91     12.50 o 
   2  -2 -11      342.91      317.68     30.39 o 
   3  -2 -11        1.88        4.67      1.31 o 
   4  -2 -11       28.28       20.01      3.17 o 
   7  -2 -11        2.39        0.32      2.18 o 
   8  -2 -11       11.23       11.05      3.15 o 
   1  -1 -11      396.60      385.03     36.25 o 
   2  -1 -11      194.68      186.97     18.16 o 
   3  -1 -11      137.80      141.53     14.08 o 
   4  -1 -11      354.40      388.97     48.31 o 
   5  -1 -11       61.79       60.93      8.02 o 
   6  -1 -11       35.40       39.26      6.52 o 
   7  -1 -11       16.91       20.66      4.50 o 
   8  -1 -11       21.68       22.07      4.02 o 
   9  -1 -11       21.55       29.30      5.33 o 
   1   0 -11       93.12      105.86     10.66 o 
   2   0 -11      793.24      758.72     71.63 o 
   3   0 -11       15.96       14.68      2.48 o 
   4   0 -11      139.72      129.96     16.90 o 
   5   0 -11       35.36       33.06      4.79 o 
   6   0 -11        9.12        5.55      2.12 o 
   7   0 -11       23.26       29.65      5.51 o 
   8   0 -11       11.20        8.54      2.59 o 
   9   0 -11       34.91       48.59      7.47 o 
   0   1 -11       21.11       19.79      2.75 o 
   1   1 -11       38.78       29.69      3.45 o 
   2   1 -11      185.10      196.91     18.98 o 
   3   1 -11      159.10      177.92     17.69 o 
   4   1 -11       21.19       15.19      2.87 o 
   5   1 -11      133.87      147.71     18.82 o 
   7   1 -11       11.95       12.10      3.03 o 
   8   1 -11       20.87       24.96      5.27 o 
   0   2 -11        1.50        0.42      1.51 o 
   1   2 -11        3.14        2.69      1.62 o 
   2   2 -11      152.76      141.79     13.79 o 
   3   2 -11      281.43      290.37     27.28 o 
   4   2 -11       23.96       21.61      3.51 o 
   5   2 -11       11.47       12.66      2.34 o 
   6   2 -11       10.92       11.63      2.73 o 
   7   2 -11       23.26       30.37      5.51 o 
   8   2 -11        7.88        5.74      2.67 o 
   0   3 -11       29.95       31.32      3.84 o 
   1   3 -11       58.09       52.71      5.55 o 
   2   3 -11      180.31      173.84     17.15 o 
   3   3 -11      168.18      177.78     22.62 o 
   4   3 -11       53.46       55.50      7.39 o 
   5   3 -11       25.58       28.48      4.24 o 
   6   3 -11        0.77        0.02      1.74 o 
   7   3 -11        3.64        2.52      2.04 o 
   8   3 -11       20.17       28.76      5.84 o 
   0   4 -11       11.86       10.54      2.02 o 
   1   4 -11        1.60       -0.48      1.51 o 
   2   4 -11      102.44      106.77     13.77 o 
   3   4 -11        8.56        9.86      2.04 o 
   4   4 -11      118.35      108.71     13.95 o 
   5   4 -11       13.33       12.90      2.56 o 
   6   4 -11       37.37       43.46      7.47 o 
   7   4 -11        3.95        5.21      2.08 o 
   8   4 -11       66.83       68.20     10.42 o 
   0   5 -11      118.59      135.85     17.09 o 
   1   5 -11      130.57      138.99     17.59 o 
   2   5 -11        2.36        3.59      1.39 o 
   3   5 -11        1.11        0.83      1.23 o 
   4   5 -11        6.48        4.89      1.47 o 
   5   5 -11       40.25       40.13      6.75 o 
   6   5 -11        1.23       -0.32      1.19 o 
   8   5 -11        9.22       10.82      2.30 o 
   0   6 -11      134.00      150.44     18.84 o 
   1   6 -11      199.67      204.52     25.43 o 
   2   6 -11       43.17       42.21      5.86 o 
   3   6 -11       52.27       54.41      7.17 o 
   4   6 -11       30.74       28.84      4.79 o 
   5   6 -11       18.20       15.71      2.95 o 
   6   6 -11        4.62        4.08      1.01 o 
   7   6 -11       29.35       32.56      5.55 o 
   0   7 -11       15.99       15.57      2.63 o 
   1   7 -11      144.50      150.60     19.06 o 
   2   7 -11       89.07       75.59     12.10 o 
   0   8 -11       36.37       37.44      6.22 o 
   1   8 -11      125.16      121.96     19.06 o 
   3   8 -11       27.39       36.67      6.14 o 
   4   8 -11       14.62       14.80      3.11 o 
   5   8 -11        0.24       -0.36      2.18 o 
   6   8 -11        7.83        6.91      2.69 o 
   0   9 -11        0.92        2.61      1.53 o 
   2   9 -11       41.23       44.73      5.96 o 
   3   9 -11       40.58       42.13      5.53 o 
   4   9 -11       14.06       16.52      3.35 o 
   5   9 -11        0.87       -1.05      2.24 o 
   0  10 -11       17.29       13.95      2.75 o 
   2  10 -11        9.67        7.78      2.48 o 
   3  10 -11        7.55        5.07      2.50 o 
   4  10 -11        4.45        2.81      2.18 o 
   1  11 -11        4.92        4.14      2.52 o 
   2  11 -11        1.68       -0.57      2.24 o 
   1 -12 -10       42.19       30.41      5.61 o 
   2 -12 -10        5.97        4.38      1.98 o 
   3 -12 -10        6.10        2.44      2.34 o 
   2 -11 -10        5.66        2.69      1.98 o 
   3 -11 -10       24.14       19.41      3.94 o 
   4 -11 -10       12.71        7.13      2.36 o 
   1 -10 -10       51.36       52.33      8.44 o 
   2 -10 -10        2.44        2.50      1.74 o 
   3 -10 -10       20.27       20.48      4.02 o 
   4 -10 -10       24.53       22.78      3.55 o 
   5 -10 -10       21.44       19.69      4.02 o 
   1  -9 -10      115.30      120.22     15.27 o 
   2  -9 -10       72.66       72.89     11.55 o 
   3  -9 -10       68.31       61.78     10.10 o 
   4  -9 -10       21.07       23.93      4.50 o 
   5  -9 -10        2.14        2.44      2.26 o 
   6  -9 -10        4.75        3.51      2.24 o 
   1  -8 -10       92.54       82.90     10.52 o 
   2  -8 -10        8.13        8.99      1.92 o 
   3  -8 -10       84.28       76.64     10.08 o 
   4  -8 -10       16.76       14.66      2.85 o 
   5  -8 -10       40.99       44.09      7.57 o 
   6  -8 -10       11.96       12.20      2.58 o 
   7  -8 -10        2.93        3.59      2.14 o 
   1  -7 -10      243.09      241.07     29.87 o 
   2  -7 -10       56.84       56.71      7.41 o 
   4  -7 -10       18.85       16.80      2.93 o 
   5  -7 -10       23.13       21.33      3.96 o 
   6  -7 -10       71.52       74.40     12.24 o 
   7  -7 -10        1.09        1.29      2.04 o 
   1  -6 -10       61.33       62.77      6.50 o 
   2  -6 -10      119.01      112.91     14.18 o 
   3  -6 -10      249.42      250.69     30.74 o 
   4  -6 -10       95.53       87.45     11.07 o 
   5  -6 -10       37.27       29.45      4.93 o 
   6  -6 -10        4.11        4.77      2.02 o 
   7  -6 -10       13.58       12.32      1.68 o 
   8  -6 -10        9.35        8.28      1.55 o 
   1  -5 -10      336.46      338.36     31.51 o 
   2  -5 -10      146.49      137.33     13.09 o 
   3  -5 -10       20.26       15.31      2.48 o 
   5  -5 -10      376.63      329.59     40.17 o 
   6  -5 -10       15.83       15.89      3.09 o 
   7  -5 -10       16.67       16.60      2.52 o 
   8  -5 -10        0.36       -0.04      1.49 o 
   1  -4 -10      186.60      197.65     18.78 o 
   2  -4 -10      129.90      134.42     13.09 o 
   3  -4 -10        7.31        8.44      1.45 o 
   4  -4 -10       51.79       36.86      5.11 o 
   5  -4 -10       34.01       32.92      4.50 o 
   6  -4 -10       50.57       38.21      6.28 o 
   7  -4 -10        0.88        0.32      1.82 o 
   8  -4 -10        1.76        1.25      1.29 o 
   1  -3 -10      150.31      119.64      6.99 o 
   2  -3 -10       24.13       24.80      2.89 o 
   3  -3 -10       46.29       46.59      3.61 o 
   4  -3 -10       57.96       55.46      5.59 o 
   5  -3 -10       33.30       26.29      3.76 o 
   6  -3 -10       82.58       71.61      9.41 o 
   7  -3 -10       14.90       11.96      2.71 o 
   8  -3 -10        0.80        0.75      1.84 o 
   9  -3 -10       12.19        6.87      2.65 o 
   1  -2 -10       80.17       83.71      4.06 o 
   2  -2 -10      118.18      119.68      5.09 o 
   3  -2 -10       55.06       51.78      4.06 o 
   4  -2 -10       76.87       69.59      7.45 o 
   5  -2 -10       37.55       35.79      4.95 o 
   6  -2 -10        2.40       -0.08      1.62 o 
   7  -2 -10        9.05        6.93      2.50 o 
   9  -2 -10       11.75        7.13      2.67 o 
   1  -1 -10       65.92       69.33      3.45 o 
   2  -1 -10      257.16      260.40      9.37 o 
   3  -1 -10       73.20       76.16      7.75 o 
   4  -1 -10       87.58       77.61      7.90 o 
   5  -1 -10      194.82      183.44     22.68 o 
   6  -1 -10      148.00      148.30     18.68 o 
   7  -1 -10       21.51       23.04      4.36 o 
   8  -1 -10        6.87        6.36      2.28 o 
   9  -1 -10        8.33        8.83      2.77 o 
   1   0 -10      107.84       85.95      4.02 o 
   2   0 -10      205.75      207.19     12.38 o 
   3   0 -10       29.87       28.42      3.64 o 
   4   0 -10      244.05      233.00     22.86 o 
   5   0 -10      350.16      347.85     42.67 o 
   6   0 -10       11.81        8.40      2.18 o 
   7   0 -10       79.64       79.27     12.60 o 
   8   0 -10        9.14        7.53      2.46 o 
   9   0 -10       22.22       31.00      5.27 o 
   0   1 -10      549.36      550.79     19.29 o 
   1   1 -10       79.24       82.56      4.97 o 
   2   1 -10      243.59      235.34     12.78 o 
   3   1 -10       12.39       11.39      1.88 o 
   4   1 -10      271.05      274.46     26.78 o 
   5   1 -10       28.66       25.75      3.96 o 
   7   1 -10       29.45       33.56      5.68 o 
   8   1 -10       22.35       22.11      3.76 o 
   9   1 -10       15.60       20.66      4.00 o 
   0   2 -10      241.48      238.19     12.64 o 
   1   2 -10      473.75      468.01     23.31 o 
   2   2 -10      121.94      109.72     11.15 o 
   3   2 -10      216.46      233.40     22.88 o 
   4   2 -10      447.23      492.77     45.94 o 
   5   2 -10       47.48       49.68      6.91 o 
   6   2 -10        0.65        3.19      1.76 o 
   7   2 -10       31.47       33.65      6.12 o 
   8   2 -10       17.02       25.55      3.86 o 
   9   2 -10       16.54       11.75      3.68 o 
   0   3 -10        7.65        7.78      1.64 o 
   1   3 -10        2.72        3.96      1.51 o 
   2   3 -10      446.66      439.72     41.62 o 
   3   3 -10      339.08      349.22     32.90 o 
   4   3 -10       26.16       28.17      4.30 o 
   5   3 -10       49.95       58.30      7.67 o 
   6   3 -10       28.58       29.85      4.28 o 
   7   3 -10        6.47        5.80      1.92 o 
   8   3 -10       22.01       19.21      4.30 o 
   9   3 -10       11.96       10.74      3.17 o 
   0   4 -10       49.70       55.84      5.94 o 
   1   4 -10       55.96       50.69      5.94 o 
   2   4 -10      505.45      510.10     48.39 o 
   3   4 -10      467.65      510.24     62.36 o 
   4   4 -10      667.61      719.55     88.72 o 
   5   4 -10       69.21       70.12      9.19 o 
   6   4 -10        7.78        5.96      1.56 o 
   7   4 -10        2.69        1.25      1.27 o 
   8   4 -10        1.55        1.25      1.51 o 
   0   5 -10       60.82       74.36      7.63 o 
   1   5 -10       30.65       31.50      3.82 o 
   2   5 -10      167.58      172.77     22.01 o 
   3   5 -10      439.15      396.68     49.34 o 
   4   5 -10      229.23      235.58     29.08 o 
   8   5 -10       15.11       14.62      2.97 o 
   0   6 -10      267.09      274.17     34.11 o 
   1   6 -10        5.86        5.09      1.43 o 
   4   6 -10        4.97        6.38      1.80 o 
   5   6 -10       76.31       89.89     14.46 o 
   6   6 -10        2.73        3.51      2.00 o 
   7   6 -10        3.33        2.38      2.10 o 
   0   7 -10      304.72      276.72     33.73 o 
   2   7 -10       42.76       45.86      6.12 o 
   3   7 -10      226.12      245.35     30.29 o 
   4   7 -10      203.81      219.95     33.81 o 
   5   7 -10       57.47       56.67     10.12 o 
   6   7 -10       28.45       28.82      4.71 o 
   7   7 -10        3.64        4.77      2.28 o 
   0   8 -10       24.19       21.31      2.89 o 
   1   8 -10       32.24       30.60      4.38 o 
   2   8 -10       48.90       49.18      7.94 o 
   3   8 -10       23.11       26.33      4.64 o 
   4   8 -10        5.62        6.56      2.18 o 
   5   8 -10        0.90        0.52      1.74 o 
   6   8 -10        5.12        4.52      2.34 o 
   7   8 -10        8.83       10.97      2.93 o 
   1   9 -10       41.95       40.15      6.85 o 
   2   9 -10        2.00        1.88      1.76 o 
   3   9 -10       68.81       69.74     12.60 o 
   4   9 -10       16.78       16.12      2.95 o 
   5   9 -10       30.34       42.98      7.59 o 
   6   9 -10        2.92        2.48      2.32 o 
   0  10 -10       38.07       36.74      5.76 o 
   1  10 -10       30.84       33.87      5.39 o 
   2  10 -10        2.04        1.17      2.28 o 
   3  10 -10       39.73       45.64      7.86 o 
   4  10 -10       15.89       16.44      3.62 o 
   5  10 -10        5.15        4.08      2.48 o 
   0  11 -10        5.36        7.43      2.58 o 
   1  11 -10        7.26       11.11      2.89 o 
   2  11 -10        8.99       12.86      3.45 o 
   3  11 -10        5.45        6.42      2.83 o 
   1 -13  -9        5.96        6.66      2.54 o 
   2 -13  -9       14.78       13.73      3.03 o 
   1 -12  -9        4.55        3.72      2.10 o 
   2 -12  -9        7.27        6.83      2.04 o 
   3 -12  -9        1.74        1.62      1.66 o 
   4 -12  -9        3.64        5.45      1.92 o 
   1 -11  -9       28.04       30.21      5.49 o 
   2 -11  -9       47.78       52.85      8.97 o 
   3 -11  -9        2.75        2.83      2.14 o 
   4 -11  -9        0.20       -1.15      1.98 o 
   5 -11  -9        6.90        6.52      2.22 o 
   1 -10  -9       31.59       28.84      5.35 o 
   2 -10  -9       61.42       55.74      9.23 o 
   3 -10  -9       35.76       37.30      6.75 o 
   4 -10  -9       39.09       40.27      5.23 o 
   5 -10  -9        1.29        2.22      1.94 o 
   6 -10  -9        7.84        6.62      2.34 o 
   1  -9  -9      431.23      480.37     58.34 o 
   2  -9  -9        0.48        1.80      1.68 o 
   3  -9  -9       91.08       83.61     13.29 o 
   4  -9  -9       42.11       35.91      5.98 o 
   5  -9  -9        1.64        2.52      2.04 o 
   6  -9  -9        1.82        2.26      2.10 o 
   7  -9  -9        1.53        2.40      1.56 o 
   1  -8  -9       42.51       44.47      5.96 o 
   2  -8  -9       93.67       99.46     12.50 o 
   3  -8  -9       71.17       67.59      8.58 o 
   4  -8  -9        5.93        6.16      2.12 o 
   5  -8  -9       52.63       57.36      9.05 o 
   6  -8  -9       27.55       30.01      3.03 o 
   7  -8  -9        4.80        7.90      1.66 o 
   1  -7  -9       52.82       61.31      6.14 o 
   2  -7  -9      153.27      150.52     18.76 o 
   3  -7  -9        3.94        2.93      1.39 o 
   4  -7  -9        4.55        2.85      1.37 o 
   5  -7  -9       10.96        7.23      1.58 o 
   6  -7  -9        0.15       -0.36      1.49 o 
   8  -7  -9        7.61        8.60      1.62 o 
   1  -6  -9       32.47       33.89      3.66 o 
   2  -6  -9      167.07      173.14     16.42 o 
   3  -6  -9       66.12       59.17      5.49 o 
   4  -6  -9       62.85       59.88      5.57 o 
   5  -6  -9        9.84        9.71      1.56 o 
   6  -6  -9       13.81       13.75      2.00 o 
   7  -6  -9        8.03        8.12      2.14 o 
   8  -6  -9        0.58       -1.25      1.25 o 
   1  -5  -9       36.41       39.28      1.96 o 
   2  -5  -9      105.77      105.50      7.45 o 
   3  -5  -9       38.95       42.01      3.19 o 
   4  -5  -9       20.66       20.34      3.33 o 
   5  -5  -9      158.93      138.22     12.46 o 
   6  -5  -9        3.64        2.24      1.21 o 
   7  -5  -9        1.28        1.17      1.51 o 
   8  -5  -9        3.98        3.31      1.25 o 
   9  -5  -9        8.84       10.40      1.70 o 
   1  -4  -9      136.18      144.92      6.12 o 
   2  -4  -9      297.09      312.81     10.84 o 
   3  -4  -9      327.19      343.00     22.92 o 
   4  -4  -9       13.50       13.59      1.49 o 
   5  -4  -9       52.76       66.04      8.58 o 
   6  -4  -9       57.71       41.20      5.68 o 
   7  -4  -9        3.85        5.01      1.53 o 
   8  -4  -9        3.32        4.81      1.27 o 
   9  -4  -9       21.08       20.64      2.52 o 
   1  -3  -9      263.04      266.64      9.73 o 
   2  -3  -9      165.05      187.27     10.16 o 
   3  -3  -9       93.37       83.95      6.24 o 
   4  -3  -9       35.24       28.70      3.41 o 
   6  -3  -9        5.66        4.06      1.01 o 
   7  -3  -9        4.59        4.04      1.23 o 
   8  -3  -9        0.72        0.83      1.66 o 
   9  -3  -9       14.46       14.10      2.99 o 
   1  -2  -9      163.98      171.94     10.70 o 
   2  -2  -9      255.76      264.06     14.68 o 
   3  -2  -9      168.93      153.61      9.21 o 
   4  -2  -9       40.69       38.09      3.03 o 
   5  -2  -9      380.83      344.52     23.04 o 
   6  -2  -9       24.83       28.90      2.95 o 
   7  -2  -9       25.56       22.86      2.93 o 
   8  -2  -9        7.11        7.35      1.51 o 
   9  -2  -9        5.75        4.97      1.51 o 
   1  -1  -9      530.31      568.56     26.66 o 
   2  -1  -9       68.21       70.64      4.77 o 
   3  -1  -9      487.83      511.77     17.41 o 
   4  -1  -9      160.68      164.09     11.37 o 
   5  -1  -9      267.80      247.48     16.76 o 
   6  -1  -9       21.16       17.07      2.08 o 
   7  -1  -9       15.86       14.12      2.79 o 
   9  -1  -9       16.88       14.90      3.98 o 
   1   0  -9      104.19      100.41      6.97 o 
   2   0  -9       61.13       54.33      2.79 o 
   3   0  -9       56.34       52.73      2.69 o 
   4   0  -9      327.65      308.39     20.74 o 
   5   0  -9       23.40       20.46      1.90 o 
   6   0  -9      227.60      209.00     26.64 o 
   7   0  -9       16.34       16.84      3.05 o 
   8   0  -9        1.38        1.76      2.36 o 
   9   0  -9        1.40        2.40      2.56 o 
   0   1  -9       65.72       65.60      4.83 o 
   1   1  -9      140.22      130.36      7.65 o 
   2   1  -9      882.69      817.98     27.47 o 
   3   1  -9      312.27      318.42     11.07 o 
   4   1  -9      544.82      538.07     49.46 o 
   5   1  -9      429.19      404.05     39.00 o 
   6   1  -9       15.36       15.19      2.79 o 
   7   1  -9       45.81       33.79      6.10 o 
   8   1  -9        3.74        2.73      2.26 o 
   9   1  -9       11.60       14.02      3.47 o 
   0   2  -9       32.62       29.85      2.08 o 
   1   2  -9       73.40       71.65      3.74 o 
   2   2  -9       40.45       37.64      2.26 o 
   3   2  -9      101.04      100.33      5.41 o 
   4   2  -9      333.11      345.34     32.94 o 
   5   2  -9      106.57      111.01     14.34 o 
   6   2  -9       35.62       30.47      4.65 o 
   7   2  -9       51.90       54.93      8.85 o 
   8   2  -9        5.31        3.23      1.82 o 
   9   2  -9       29.30       49.98      8.66 o 
   0   3  -9       48.12       47.64      2.59 o 
   1   3  -9       44.90       49.78      3.72 o 
   2   3  -9      252.49      265.47     14.42 o 
   3   3  -9      386.93      416.83     39.42 o 
   4   3  -9      583.81      594.94     55.94 o 
   5   3  -9      241.74      234.39     29.73 o 
   6   3  -9       38.77       30.66      4.48 o 
   7   3  -9       24.00       18.36      3.66 o 
   8   3  -9       25.27       31.00      4.04 o 
   9   3  -9       29.48       38.96      7.55 o 
   0   4  -9       67.73       66.00      4.99 o 
   1   4  -9       37.20       40.96      3.09 o 
   2   4  -9       19.18       18.78      2.50 o 
   3   4  -9      133.18      118.28     11.75 o 
   8   4  -9        8.37       10.26      1.80 o 
   9   4  -9        5.68        5.82      1.74 o 
   0   5  -9       38.35       36.86      4.10 o 
   1   5  -9      106.48      124.22     12.28 o 
   3   5  -9       74.20       79.67      7.76 o 
   4   5  -9      108.63      112.39     14.74 o 
   5   5  -9      118.92      119.32     15.01 o 
   6   5  -9        5.65        5.31      1.76 o 
   7   5  -9        2.82        0.61      1.88 o 
   8   5  -9        3.76        6.97      2.42 o 
   0   6  -9       12.88       13.63      1.92 o 
   2   6  -9      263.49      281.77     35.28 o 
   3   6  -9      270.83      294.75     36.82 o 
   4   6  -9      222.19      224.69     27.83 o 
   5   6  -9       41.62       46.09      6.30 o 
   6   6  -9       25.08       25.97      4.56 o 
   7   6  -9        6.38        8.68      2.18 o 
   8   6  -9        5.16        6.79      2.65 o 
   1   7  -9       86.63       79.95     10.12 o 
   2   7  -9      296.17      313.31     38.55 o 
   3   7  -9      145.16      147.55     19.17 o 
   4   7  -9       11.89       11.05      2.20 o 
   5   7  -9       45.91       46.75      7.67 o 
   6   7  -9        7.54        7.69      2.16 o 
   7   7  -9        0.99        2.67      1.96 o 
   8   7  -9       12.09        9.75      3.35 o 
   0   8  -9       10.65        7.53      1.82 o 
   1   8  -9        5.64        5.53      1.72 o 
   2   8  -9        5.49        7.51      1.96 o 
   3   8  -9       62.01       57.58      9.55 o 
   4   8  -9        8.18        9.03      2.28 o 
   5   8  -9        3.16        2.46      1.68 o 
   6   8  -9        4.32        4.48      1.84 o 
   7   8  -9       22.66       15.71      3.70 o 
   0   9  -9       40.21       43.95      7.41 o 
   1   9  -9        6.82        6.95      2.00 o 
   2   9  -9       34.66       28.82      5.31 o 
   3   9  -9      103.97      117.98     19.37 o 
   4   9  -9       65.40       66.75     11.96 o 
   5   9  -9        2.31        4.95      2.14 o 
   6   9  -9        2.55        1.41      2.08 o 
   0  10  -9        1.10        0.67      1.86 o 
   1  10  -9        7.12        7.57      2.14 o 
   2  10  -9       60.08       61.60     10.50 o 
   3  10  -9       29.35       32.80      5.05 o 
   4  10  -9       27.28       28.48      4.00 o 
   5  10  -9        4.22        5.90      1.80 o 
   0  11  -9       12.67       14.76      3.15 o 
   1  11  -9        0.65        2.30      1.96 o 
   2  11  -9        2.04        2.20      1.96 o 
   3  11  -9       63.50       71.51     11.90 o 
   4  11  -9       33.48       42.03      6.64 o 
   1  12  -9        2.30        1.94      2.00 o 
   2  12  -9       14.07       11.83      3.33 o 
   1 -13  -8       32.74       26.54      5.80 o 
   2 -13  -8       16.28       15.23      3.17 o 
   1 -12  -8       95.58       93.32     11.73 o 
   2 -12  -8        2.73        1.96      1.94 o 
   3 -12  -8       11.83       11.01      2.83 o 
   4 -12  -8        7.45        7.37      2.32 o 
   1 -11  -8       26.49       23.93      4.58 o 
   2 -11  -8        8.30        6.75      2.06 o 
   3 -11  -8        6.71        6.83      2.28 o 
   4 -11  -8       15.09       14.00      2.56 o 
   5 -11  -8        4.07        5.27      2.14 o 
   1 -10  -8       33.54       42.07      5.74 o 
   2 -10  -8      102.69      105.68     16.32 o 
   3 -10  -8       91.62       99.97     15.63 o 
   4 -10  -8        5.08        5.23      2.12 o 
   5 -10  -8       22.94       21.69      3.17 o 
   6 -10  -8        3.77        4.08      2.02 o 
   1  -9  -8       26.08       26.40      3.90 o 
   2  -9  -8       69.43       63.94      8.32 o 
   3  -9  -8        7.32       11.41      2.06 o 
   4  -9  -8       36.34       36.25      5.96 o 
   5  -9  -8        4.90        7.09      2.44 o 
   6  -9  -8        5.93        7.65      1.56 o 
   7  -9  -8       11.74       12.88      1.92 o 
   1  -8  -8       30.28       28.31      4.02 o 
   2  -8  -8      105.96      109.26     13.67 o 
   3  -8  -8       19.20       17.23      2.79 o 
   4  -8  -8       11.49        8.48      1.82 o 
   5  -8  -8        3.36        2.83      1.35 o 
   6  -8  -8       11.09       13.65      3.21 o 
   7  -8  -8       43.93       48.43      5.84 o 
   8  -8  -8        8.80       10.04      1.64 o 
   1  -7  -8      201.49      213.22     19.99 o 
   2  -7  -8      115.95      117.13     11.29 o 
   3  -7  -8       30.04       27.39      2.69 o 
   4  -7  -8       38.26       36.70      3.68 o 
   5  -7  -8       13.97       14.70      2.87 o 
   6  -7  -8        9.46       10.22      1.68 o 
   7  -7  -8        0.39       -1.25      1.55 o 
   8  -7  -8        4.59        3.70      1.37 o 
   1  -6  -8      169.46      176.89      6.64 o 
   2  -6  -8      146.47      154.50     10.48 o 
   3  -6  -8       16.27       16.64      2.26 o 
   4  -6  -8        3.37        3.31      1.11 o 
   5  -6  -8       23.71       21.71      2.38 o 
   6  -6  -8       26.12       26.48      2.75 o 
   7  -6  -8        3.09        3.45      1.09 o 
   8  -6  -8        0.06        0.95      1.13 o 
   9  -6  -8        4.30        6.60      1.82 o 
   1  -5  -8      200.93      210.68      7.80 o 
   2  -5  -8       94.98      105.34      4.20 o 
   3  -5  -8       83.45       75.59      5.35 o 
   4  -5  -8       11.14        9.92      1.19 o 
   5  -5  -8       82.96       83.71      7.61 o 
   6  -5  -8       10.80       13.45      1.56 o 
   7  -5  -8        3.48        4.34      1.11 o 
   8  -5  -8        8.65        8.52      1.33 o 
   9  -5  -8        8.68        7.84      1.31 o 
   1  -4  -8      340.78      360.99     13.19 o 
   2  -4  -8       76.65       73.51      3.35 o 
   3  -4  -8       95.20       87.28      3.61 o 
   4  -4  -8        2.43        0.77      0.89 o 
   5  -4  -8      176.27      160.74     14.12 o 
   6  -4  -8        7.65        8.10      1.21 o 
   7  -4  -8        8.28        6.97      1.27 o 
   8  -4  -8       11.78       10.89      1.82 o 
   9  -4  -8       17.21       19.21      2.59 o 
   1  -3  -8      145.66      146.46      5.80 o 
   2  -3  -8      126.55      128.02      5.37 o 
   3  -3  -8       64.47       51.82      2.81 o 
   4  -3  -8       73.17       75.23      5.65 o 
   5  -3  -8      110.58       87.93      8.52 o 
   6  -3  -8       63.97       51.28      4.71 o 
   7  -3  -8       59.09       62.22      5.72 o 
   8  -3  -8        7.11        5.76      1.37 o 
   9  -3  -8        2.11        2.00      1.13 o 
   1  -2  -8       95.64       93.59      3.09 o 
   2  -2  -8      109.58      122.83      5.19 o 
   3  -2  -8        1.81        1.76      0.69 o 
   4  -2  -8       30.97       22.28      1.60 o 
   5  -2  -8      261.84      231.93     15.59 o 
   6  -2  -8      166.75      139.53     12.38 o 
   7  -2  -8       11.99        9.73      1.47 o 
   8  -2  -8       64.72       65.39      7.92 o 
   9  -2  -8        5.30        4.87      1.96 o 
   1  -1  -8     2371.16     2576.92     38.63 o 
   2  -1  -8      286.92      312.71      8.08 o 
   3  -1  -8       21.55       18.72      1.29 o 
   4  -1  -8       43.55       34.05      2.00 o 
   5  -1  -8       31.48       29.93      2.52 o 
   6  -1  -8      146.65      139.21     17.61 o 
   7  -1  -8      279.78      287.91     25.24 o 
   8  -1  -8        0.20       -0.81      1.51 o 
   9  -1  -8       20.69       21.67      2.46 o 
  10  -1  -8        2.92        1.03      1.43 o 
   1   0  -8       36.74       40.77      2.20 o 
   2   0  -8      810.14      865.90     18.64 o 
   3   0  -8       71.68       79.91      3.74 o 
   4   0  -8      249.88      264.96      9.33 o 
   5   0  -8       70.74       65.41      6.87 o 
   6   0  -8       69.89       66.60      6.18 o 
   7   0  -8       66.61       73.41      6.85 o 
   8   0  -8       28.55       33.52      5.70 o 
   9   0  -8       34.52       42.57      5.49 o 
  10   0  -8        2.45        4.56      2.59 o 
   0   1  -8     2493.32     2568.24     38.73 o 
   1   1  -8      169.89      144.82      7.13 o 
   2   1  -8       62.40       50.04      2.65 o 
   3   1  -8      540.81      581.65     20.56 o 
   4   1  -8      109.93      111.50      4.99 o 
   5   1  -8      212.15      212.23     14.22 o 
   6   1  -8      212.05      190.36     24.19 o 
   7   1  -8       52.66       58.55      7.75 o 
   8   1  -8       65.36       64.06     11.27 o 
   9   1  -8        7.02        6.10      2.46 o 
  10   1  -8       11.35        3.29      2.44 o 
   0   2  -8       26.04       24.28      1.51 o 
   1   2  -8      132.78      131.67      5.98 o 
   2   2  -8      149.02      167.40     10.40 o 
   3   2  -8      284.59      297.84     11.17 o 
   4   2  -8       46.20       51.01      2.65 o 
   5   2  -8      194.20      199.51     19.13 o 
   6   2  -8        4.95        5.68      1.53 o 
   7   2  -8       20.67       18.92      3.01 o 
   8   2  -8       36.14       29.67      6.06 o 
   9   2  -8        0.74        0.99      1.41 o 
   0   3  -8       92.85      100.98      4.77 o 
   1   3  -8       53.38       51.16      2.97 o 
   2   3  -8       73.72       82.66      3.94 o 
   3   3  -8       12.27       10.93      1.03 o 
   8   3  -8        0.70        0.30      1.13 o 
   9   3  -8        5.06        6.62      1.94 o 
   0   4  -8       11.17       12.50      1.13 o 
   1   4  -8       31.76       28.05      1.70 o 
   3   4  -8       56.75       61.98      4.81 o 
   4   4  -8      153.86      147.29     14.26 o 
   5   4  -8       10.72        9.17      1.82 o 
   6   4  -8       69.44       79.87     10.08 o 
   7   4  -8        4.75        5.90      1.84 o 
   8   4  -8       10.12        7.73      2.40 o 
   0   5  -8       63.63       75.37      5.01 o 
   1   5  -8      127.62      132.58      7.35 o 
   2   5  -8       27.07       26.05      3.09 o 
   3   5  -8       82.18       88.44      8.81 o 
   4   5  -8      329.04      346.41     33.32 o 
   5   5  -8      105.18      106.98     13.57 o 
   6   5  -8      114.82      128.02     16.50 o 
   7   5  -8       30.82       29.63      5.35 o 
   8   5  -8        7.38        9.27      2.34 o 
   9   5  -8        3.35        5.57      2.71 o 
   0   6  -8       15.42       15.11      2.10 o 
   1   6  -8        8.74        8.60      1.58 o 
   2   6  -8       32.63       32.25      3.62 o 
   3   6  -8       69.66       66.56      7.31 o 
   4   6  -8      236.64      244.85     30.15 o 
   5   6  -8      318.02      342.01     41.78 o 
   6   6  -8       11.55        9.98      2.12 o 
   7   6  -8       25.30       22.64      4.69 o 
   8   6  -8       25.17       34.07      6.26 o 
   0   7  -8       71.94       87.29      9.05 o 
   1   7  -8       75.70       80.03      8.02 o 
   2   7  -8      115.44      116.73     14.66 o 
   3   7  -8       58.21       63.92      8.62 o 
   4   7  -8      205.77      203.65     24.96 o 
   5   7  -8       62.27       75.09      9.57 o 
   6   7  -8       34.86       41.06      6.99 o 
   7   7  -8       14.13       12.74      2.93 o 
   8   7  -8        1.94        2.65      2.85 o 
   0   8  -8      108.73      101.66     13.35 o 
   1   8  -8       70.67       69.13      8.70 o 
   2   8  -8       66.49       66.02      8.36 o 
   3   8  -8      405.59      439.15     54.43 o 
   4   8  -8      160.71      171.38     26.48 o 
   5   8  -8       10.80       10.66      2.59 o 
   6   8  -8       18.02       17.13      3.74 o 
   7   8  -8        3.90        1.86      2.48 o 
   0   9  -8       13.11       12.14      2.40 o 
   1   9  -8       52.55       58.47      8.04 o 
   2   9  -8       96.20      107.62     14.16 o 
   3   9  -8       22.08       21.81      3.61 o 
   4   9  -8       73.67       63.11     10.87 o 
   5   9  -8       10.06        8.52      2.46 o 
   6   9  -8       57.70       71.19     11.90 o 
   7   9  -8       53.09       62.95      8.89 o 
   0  10  -8       28.31       32.98      5.43 o 
   1  10  -8        3.07        3.74      1.66 o 
   2  10  -8        5.49        4.40      1.90 o 
   3  10  -8       17.64       15.85      3.47 o 
   4  10  -8       77.83       82.34     10.14 o 
   5  10  -8       19.27       14.46      3.11 o 
   6  10  -8        7.86        9.92      2.67 o 
   0  11  -8        0.16        0.59      1.66 o 
   1  11  -8       22.78       21.75      3.96 o 
   2  11  -8        7.28        3.74      2.16 o 
   3  11  -8       64.94       69.13      8.89 o 
   4  11  -8       15.23       20.32      4.04 o 
   5  11  -8        3.71        5.92      2.18 o 
   0  12  -8       21.66       25.43      5.17 o 
   1  12  -8        3.04        1.55      1.98 o 
   2  12  -8        0.45       -0.08      2.14 o 
   3  12  -8        5.45        5.70      2.38 o 
   1 -13  -7       28.22       30.54      5.88 o 
   2 -13  -7        0.10       -0.12      1.68 o 
   3 -13  -7        4.43        4.56      2.16 o 
   1 -12  -7       33.26       36.43      6.89 o 
   2 -12  -7       21.03       20.88      3.39 o 
   3 -12  -7        1.19        1.49      2.06 o 
   4 -12  -7       27.76       23.41      4.46 o 
   5 -12  -7       20.17       19.51      3.49 o 
   1 -11  -7      127.61      133.21     20.70 o 
   2 -11  -7      122.74      133.03     20.70 o 
   3 -11  -7        5.39        6.66      1.98 o 
   4 -11  -7        4.26        3.76      1.62 o 
   5 -11  -7        8.44        8.95      2.48 o 
   6 -11  -7        3.94       -0.75      1.88 o 
   1 -10  -7       16.44       18.20      2.93 o 
   2 -10  -7       20.03       18.82      2.95 o 
   3 -10  -7       27.69       26.34      4.64 o 
   4 -10  -7       49.52       50.43      8.60 o 
   5 -10  -7       15.26       15.27      2.59 o 
   6 -10  -7       12.53       15.67      2.42 o 
   7 -10  -7       13.06       12.70      2.00 o 
   1  -9  -7       25.17       27.10      3.88 o 
   2  -9  -7      184.44      194.81     24.36 o 
   3  -9  -7       10.77       14.08      2.36 o 
   4  -9  -7       46.86       43.40      6.02 o 
   5  -9  -7        4.36        5.41      1.51 o 
   6  -9  -7       43.68       49.40      4.36 o 
   7  -9  -7       25.70       28.15      3.62 o 
   1  -8  -7       17.81       21.21      2.69 o 
   2  -8  -7      176.44      197.77     18.60 o 
   3  -8  -7      122.59      104.69     13.17 o 
   4  -8  -7       44.34       43.88      4.12 o 
   5  -8  -7        1.65        2.34      1.19 o 
   6  -8  -7        0.42        2.04      1.35 o 
   7  -8  -7       25.63       30.64      2.77 o 
   8  -8  -7       57.05       65.27      6.22 o 
   1  -7  -7       59.29       59.21      4.34 o 
   2  -7  -7       25.34       24.05      2.02 o 
   3  -7  -7       30.91       27.95      3.13 o 
   4  -7  -7       59.06       53.15      5.07 o 
   5  -7  -7       50.63       56.22      5.25 o 
   6  -7  -7        7.63        8.02      1.43 o 
   7  -7  -7       24.37       29.99      5.29 o 
   8  -7  -7        2.50        1.49      1.05 o 
   1  -6  -7      181.87      202.28     11.37 o 
   2  -6  -7       12.97       14.24      1.05 o 
   3  -6  -7       22.55       19.23      1.74 o 
   4  -6  -7      154.38      169.12     11.59 o 
   5  -6  -7       83.70       86.01      7.86 o 
   6  -6  -7        9.41       10.24      1.41 o 
   7  -6  -7        9.74        9.73      1.47 o 
   8  -6  -7       17.90       16.34      1.72 o 
   1  -5  -7      132.24      155.79      6.16 o 
   2  -5  -7      117.23      128.63      4.91 o 
   3  -5  -7       33.60       33.87      1.76 o 
   4  -5  -7      149.11      142.64      9.79 o 
   5  -5  -7      169.22      161.50     14.26 o 
   6  -5  -7       42.24       55.54      7.09 o 
   7  -5  -7       96.26       97.95     10.76 o 
   8  -5  -7       16.88       14.70      2.04 o 
   9  -5  -7        6.31        7.13      1.23 o 
   1  -4  -7       61.76       64.00      2.22 o 
   2  -4  -7       48.57       53.05      2.42 o 
   3  -4  -7      280.66      287.77      9.84 o 
   4  -4  -7      241.17      239.13      8.56 o 
   5  -4  -7      240.90      248.89     16.40 o 
   6  -4  -7       13.79       17.15      1.82 o 
   7  -4  -7       20.24       16.54      1.84 o 
   8  -4  -7        7.46        9.59      1.51 o 
   9  -4  -7       17.52       18.16      1.94 o 
   1  -3  -7       89.00       90.80      3.31 o 
   2  -3  -7      609.95      672.93     13.31 o 
   3  -3  -7      120.61      142.62      5.43 o 
   4  -3  -7        6.38        3.35      0.69 o 
   5  -3  -7      116.00      116.95     10.99 o 
   6  -3  -7      131.27      129.65     11.33 o 
   7  -3  -7       46.28       42.61      3.96 o 
   8  -3  -7       14.98       12.04      1.68 o 
   9  -3  -7        1.31        0.87      0.97 o 
  10  -3  -7       15.55       13.98      1.82 o 
   1  -2  -7      122.52      116.67      3.74 o 
   2  -2  -7      385.86      390.84      8.50 o 
   3  -2  -7       40.87       38.19      2.24 o 
   4  -2  -7       17.02       16.42      1.23 o 
   5  -2  -7       80.66       73.41      5.39 o 
   6  -2  -7      299.82      328.28     21.71 o 
   7  -2  -7       20.76       21.14      2.38 o 
   8  -2  -7       30.75       28.13      3.39 o 
   9  -2  -7       24.87       25.30      2.58 o 
  10  -2  -7        8.38       10.12      1.60 o 
   1  -1  -7      567.92      610.65     13.73 o 
   2  -1  -7      763.09      776.38     15.29 o 
   3  -1  -7      102.20      108.47      3.74 o 
   4  -1  -7      164.55      164.25      6.77 o 
   5  -1  -7       38.60       34.84      2.85 o 
   6  -1  -7       48.80       53.70      4.00 o 
   7  -1  -7       52.73       56.31      5.29 o 
   8  -1  -7       14.95       18.05      2.38 o 
   9  -1  -7       67.55       86.36      7.55 o 
  10  -1  -7       15.74       16.76      3.55 o 
   1   0  -7      224.79      236.37      7.65 o 
   2   0  -7     1181.47     1222.68     23.51 o 
   3   0  -7       65.18       72.38      2.91 o 
   4   0  -7      187.66      186.97      7.57 o 
   5   0  -7        9.38        8.91      0.93 o 
   7   0  -7       62.90       80.36     10.26 o 
   8   0  -7       11.87        9.33      1.53 o 
   9   0  -7        5.31        3.23      1.25 o 
  10   0  -7        7.37        9.84      1.92 o 
   0   1  -7      847.29      909.69     18.64 o 
   1   1  -7      866.42      855.22     22.52 o 
   2   1  -7        6.41        5.11      0.83 o 
   3   1  -7      281.72      291.66     11.57 o 
   4   1  -7      265.10      262.60     10.04 o 
   5   1  -7       55.56       64.50      4.73 o 
   6   1  -7       40.85       42.57      3.27 o 
   7   1  -7        2.04        2.08      0.91 o 
   8   1  -7       21.38       26.25      4.71 o 
   9   1  -7       12.01       13.35      2.83 o 
  10   1  -7       19.80       35.22      5.27 o 
   0   2  -7       47.44       49.14      2.36 o 
   1   2  -7     1320.53     1306.65     25.69 o 
   2   2  -7      222.05      253.09      7.41 o 
   3   2  -7      331.35      344.56     13.01 o 
   4   2  -7      177.61      169.32     10.24 o 
   5   2  -7      327.10      318.18     30.72 o 
   6   2  -7      168.73      164.13     20.42 o 
   7   2  -7       19.35       18.42      2.77 o 
   8   2  -7       17.91       19.23      3.21 o 
   9   2  -7        0.09        0.12      1.51 o 
  10   2  -7        0.84       -0.93      1.88 o 
   0   3  -7      413.60      432.69     11.49 o 
   1   3  -7      115.67       96.96      3.23 o 
   2   3  -7      117.43      103.08      6.56 o 
   3   3  -7       37.64       36.09      2.18 o 
   4   3  -7      132.45      133.51      5.61 o 
   5   3  -7      222.00      219.14     21.16 o 
   6   3  -7      168.87      185.70     23.24 o 
   7   3  -7       14.64       13.01      2.48 o 
   8   3  -7       59.14       81.19     12.64 o 
  10   3  -7        6.79        4.44      2.08 o 
   0   4  -7     1839.49     1864.93     60.38 o 
   1   4  -7      116.59      110.21      6.91 o 
   2   4  -7      310.81      300.31     11.85 o 
   3   4  -7      226.22      244.33      9.65 o 
   4   4  -7      120.16      141.21     13.98 o 
   5   4  -7      145.91      156.19     15.31 o 
   6   4  -7      248.47      252.22     31.26 o 
   7   4  -7       60.14       66.20      8.91 o 
   8   4  -7        7.98       10.85      2.65 o 
   9   4  -7        3.29        5.78      2.18 o 
   0   5  -7        8.86        9.65      0.97 o 
   1   5  -7      133.55      135.15      5.76 o 
   2   5  -7       13.04       14.16      1.76 o 
   3   5  -7      133.85      138.18      8.10 o 
   4   5  -7       17.11       17.97      2.56 o 
   5   5  -7       26.17       29.20      3.88 o 
   6   5  -7        9.21        8.54      2.00 o 
   7   5  -7        9.43       10.52      2.34 o 
   8   5  -7        9.85        6.75      2.46 o 
   9   5  -7       22.69       21.55      4.81 o 
   0   6  -7       14.28       14.28      1.64 o 
   1   6  -7      369.81      349.34     16.72 o 
   2   6  -7      126.78      111.70     11.05 o 
   3   6  -7       78.69       93.32      9.59 o 
   4   6  -7       12.80       12.24      2.20 o 
   5   6  -7       53.76       51.44      6.81 o 
   6   6  -7        8.16        7.63      1.84 o 
   7   6  -7       68.97       71.31     11.96 o 
   8   6  -7       16.23       15.07      2.83 o 
   9   6  -7       45.88       63.70      8.99 o 
   0   7  -7      228.51      222.86     21.04 o 
   1   7  -7       15.97       12.62      1.84 o 
   2   7  -7        2.58        3.11      1.17 o 
   3   7  -7      145.15      145.93     18.58 o 
   4   7  -7      189.28      193.09     23.81 o 
   5   7  -7       15.08       16.56      2.50 o 
   6   7  -7       30.04       28.82      4.85 o 
   7   7  -7       16.76       19.08      4.02 o 
   8   7  -7        6.63        5.92      2.48 o 
   0   8  -7       27.58       27.24      3.74 o 
   1   8  -7       46.52       44.29      5.88 o 
   2   8  -7       83.98       85.29     10.70 o 
   3   8  -7      208.73      209.06     26.27 o 
   4   8  -7      106.24      106.33     13.77 o 
   5   8  -7       36.26       33.59      5.92 o 
   6   8  -7       13.09       10.18      2.99 o 
   7   8  -7        2.15        1.88      2.06 o 
   0   9  -7       18.74       21.02      3.35 o 
   1   9  -7       18.87       15.49      2.56 o 
   2   9  -7       63.48       67.01      9.01 o 
   3   9  -7       53.11       61.52      7.80 o 
   4   9  -7       67.46       65.21     10.56 o 
   5   9  -7       28.85       29.57      5.49 o 
   6   9  -7       12.82       13.49      2.71 o 
   7   9  -7        0.70       -0.08      2.52 o 
   0  10  -7        8.08       11.45      2.56 o 
   1  10  -7       20.87       19.27      3.45 o 
   2  10  -7       35.75       37.58      6.18 o 
   3  10  -7       54.41       47.60      7.90 o 
   4  10  -7       78.84       71.01     12.58 o 
   5  10  -7        6.31        5.63      2.46 o 
   6  10  -7        7.12        9.17      2.81 o 
   0  11  -7       13.15       12.76      2.87 o 
   1  11  -7        3.59        4.64      1.88 o 
   2  11  -7       19.39       17.53      3.61 o 
   3  11  -7       12.96       10.95      2.75 o 
   4  11  -7      110.90      106.31     13.25 o 
   5  11  -7        0.99        3.31      2.40 o 
   0  12  -7        0.86        2.42      1.88 o 
   1  12  -7       21.67       19.89      3.45 o 
   2  12  -7       28.79       28.98      5.25 o 
   3  12  -7       18.13       18.01      4.18 o 
   4  12  -7       20.53       24.94      4.18 o 
   0  13  -7        8.82       10.22      2.69 o 
   1  13  -7       23.60       25.49      4.42 o 
   2  13  -7        7.59        5.45      2.40 o 
   1 -14  -6       11.82       14.72      3.19 o 
   1 -13  -6       41.60       34.59      7.05 o 
   2 -13  -6        0.77        1.31      2.06 o 
   3 -13  -6        5.06        2.52      2.20 o 
   4 -13  -6        7.42        6.54      2.34 o 
   1 -12  -6       48.17       47.26      8.14 o 
   2 -12  -6       16.72       14.99      3.21 o 
   3 -12  -6        7.32        7.15      2.22 o 
   4 -12  -6       10.21        9.96      2.77 o 
   5 -12  -6       21.45       24.98      4.06 o 
   1 -11  -6       12.51       16.02      3.21 o 
   2 -11  -6       45.16       52.85      8.68 o 
   3 -11  -6      122.17      120.91     19.99 o 
   4 -11  -6        0.42        0.83      1.86 o 
   5 -11  -6       35.04       43.06      5.61 o 
   6 -11  -6        4.22        3.62      1.53 o 
   1 -10  -6       23.07       29.36      4.18 o 
   2 -10  -6       34.10       34.86      4.93 o 
   3 -10  -6        0.30        0.10      1.37 o 
   4 -10  -6       17.44       15.03      2.85 o 
   5 -10  -6       17.92       18.56      2.65 o 
   6 -10  -6       14.24       15.15      2.14 o 
   7 -10  -6        5.23        4.40      1.41 o 
   1  -9  -6       38.46       41.56      5.47 o 
   2  -9  -6       84.51       85.04     10.78 o 
   3  -9  -6        9.06        8.16      1.23 o 
   4  -9  -6       12.17       11.47      1.45 o 
   5  -9  -6       24.62       20.52      2.67 o 
   6  -9  -6       16.56       14.74      2.34 o 
   7  -9  -6        1.69        2.28      1.17 o 
   1  -8  -6       75.47       83.27      8.24 o 
   2  -8  -6      169.28      173.26     11.73 o 
   4  -8  -6       88.93       94.51      8.40 o 
   5  -8  -6       25.83       28.74      2.95 o 
   6  -8  -6        4.69        3.84      1.19 o 
   7  -8  -6       13.15       14.20      1.53 o 
   8  -8  -6       10.91       10.87      1.43 o 
   1  -7  -6       80.63       76.04      3.07 o 
   2  -7  -6       23.83       23.65      1.94 o 
   3  -7  -6       85.93       88.78      6.12 o 
   4  -7  -6       66.91       71.13      6.48 o 
   5  -7  -6       42.20       43.80      4.14 o 
   6  -7  -6       16.97       18.60      2.00 o 
   7  -7  -6        8.66        9.13      2.00 o 
   8  -7  -6        2.85        1.98      0.63 o 
   1  -6  -6      157.77      164.39      5.98 o 
   2  -6  -6      250.99      273.45      9.17 o 
   3  -6  -6      341.77      360.75     11.73 o 
   4  -6  -6      130.33      143.35      9.65 o 
   5  -6  -6       89.03      100.98      9.01 o 
   6  -6  -6       36.60       38.09      3.61 o 
   7  -6  -6       10.52       12.70      1.64 o 
   8  -6  -6       41.61       46.59      5.41 o 
   1  -5  -6      165.90      181.42      4.36 o 
   2  -5  -6      195.70      189.31      6.52 o 
   3  -5  -6      349.43      419.78     13.85 o 
   4  -5  -6      297.23      303.76     10.10 o 
   5  -5  -6      250.74      275.53     18.12 o 
   6  -5  -6       79.00       74.28      9.31 o 
   7  -5  -6       15.58       16.24      1.70 o 
   8  -5  -6       11.86       11.71      1.56 o 
   1  -4  -6      191.52      197.90      4.95 o 
   2  -4  -6      580.09      600.41     10.16 o 
   3  -4  -6      479.24      478.73     16.54 o 
   4  -4  -6       70.48       70.60      2.95 o 
   5  -4  -6      162.22      173.01     11.65 o 
   6  -4  -6      338.65      373.27     32.05 o 
   7  -4  -6        6.99        6.54      0.93 o 
   8  -4  -6        6.70        7.07      1.15 o 
   9  -4  -6        4.26        5.23      0.85 o 
   1  -3  -6      382.50      360.87      7.96 o 
   2  -3  -6      487.49      509.13      9.96 o 
   3  -3  -6     1012.35     1079.65     17.89 o 
   4  -3  -6       40.50       45.60      2.40 o 
   6  -3  -6       81.11       75.07      5.29 o 
   7  -3  -6       33.63       32.29      3.03 o 
   8  -3  -6       34.19       28.56      3.27 o 
   9  -3  -6        8.26        6.22      1.05 o 
  10  -3  -6       34.66       41.02      4.02 o 
   1  -2  -6     1992.89     2172.15     32.84 o 
   2  -2  -6     3486.64     3607.58     44.29 o 
   3  -2  -6       41.55       39.48      1.66 o 
   4  -2  -6       60.53       58.22      3.68 o 
   5  -2  -6       40.13       32.49      1.70 o 
   6  -2  -6        8.73        7.69      0.99 o 
   7  -2  -6       81.90       85.27      7.61 o 
   8  -2  -6       21.73       21.33      2.58 o 
   9  -2  -6        5.22        3.98      1.09 o 
  10  -2  -6        0.77       -0.30      1.45 o 
   1  -1  -6       17.69       16.04      0.87 o 
   2  -1  -6     2860.75     3091.24     44.57 o 
   3  -1  -6      245.46      278.44      7.53 o 
   4  -1  -6      511.88      537.26     18.16 o 
   5  -1  -6       12.55       11.17      0.99 o 
   6  -1  -6        3.81        4.38      0.85 o 
   7  -1  -6       52.13       52.67      4.91 o 
   8  -1  -6       58.53       65.62      6.04 o 
   9  -1  -6        1.42        1.68      1.03 o 
  10  -1  -6        7.89       13.15      2.12 o 
   1   0  -6     1220.19     1090.17     21.81 o 
   2   0  -6      107.23      133.17      4.02 o 
   3   0  -6      172.47      211.31      5.57 o 
   4   0  -6      193.29      203.53      7.92 o 
   5   0  -6      205.40      207.69      7.33 o 
   7   0  -6      105.52      103.70      9.29 o 
   8   0  -6       62.13       68.62      6.36 o 
   9   0  -6       11.04       15.99      3.15 o 
  10   0  -6       32.39       39.76      7.27 o 
   0   1  -6      784.13      762.64     14.76 o 
   1   1  -6     1042.07     1037.56     19.91 o 
   2   1  -6       36.71       40.49      1.84 o 
   3   1  -6      192.21      174.04      5.15 o 
   4   1  -6      173.71      159.48      6.95 o 
   5   1  -6       62.71       65.66      2.95 o 
   6   1  -6      593.72      584.88     38.43 o 
   7   1  -6      168.53      187.90     23.57 o 
   8   1  -6        3.56        3.47      1.03 o 
   9   1  -6       58.78       72.00      8.58 o 
  10   1  -6        4.01        2.04      1.88 o 
   0   2  -6      563.45      506.54     12.60 o 
   1   2  -6       37.99       46.55      2.14 o 
   2   2  -6      303.12      294.33      8.66 o 
   3   2  -6       47.63       52.57      2.28 o 
   4   2  -6       28.85       26.05      1.80 o 
   5   2  -6      285.36      310.79     11.39 o 
   6   2  -6      291.77      287.62     19.17 o 
   7   2  -6       44.34       37.68      3.68 o 
  10   2  -6       18.94       22.78      4.34 o 
   0   3  -6        6.64        7.86      0.71 o 
   1   3  -6      278.95      290.51      8.08 o 
   2   3  -6       54.66       52.19      2.59 o 
   3   3  -6       87.86       91.75      4.20 o 
   4   3  -6       11.07        8.72      1.31 o 
   5   3  -6      375.29      366.23     24.54 o 
   6   3  -6       67.74       73.81      8.04 o 
   8   3  -6       16.87       18.40      3.51 o 
   9   3  -6       22.55       22.38      3.66 o 
   0   4  -6      515.88      554.91     11.61 o 
   1   4  -6      860.30      902.62     18.64 o 
   2   4  -6        9.40        9.25      0.93 o 
   3   4  -6      163.31      169.00      6.95 o 
   4   4  -6      176.14      166.88      7.19 o 
   5   4  -6      126.38      134.48     13.59 o 
   6   4  -6       29.52       26.58      4.06 o 
   7   4  -6       19.82       14.12      2.48 o 
   8   4  -6       34.71       38.84      6.30 o 
   9   4  -6       55.15       77.53      9.21 o 
  10   4  -6        1.70        0.81      2.79 o 
   0   5  -6       62.02       59.56      3.01 o 
   1   5  -6      138.70      122.49      7.55 o 
   2   5  -6      282.04      255.70      9.75 o 
   3   5  -6       76.63       65.68      4.26 o 
   4   5  -6      100.50       93.87      9.57 o 
   5   5  -6      141.87      150.46     14.56 o 
   6   5  -6       32.17       31.06      4.30 o 
   7   5  -6       13.35       14.98      2.79 o 
   8   5  -6       35.60       33.14      6.54 o 
   9   5  -6        7.51        5.86      2.58 o 
   0   6  -6      451.96      484.37     16.68 o 
   1   6  -6       32.52       26.66      1.74 o 
   2   6  -6       33.91       34.37      2.91 o 
   3   6  -6       16.41       18.32      2.36 o 
   4   6  -6        8.19        9.59      1.90 o 
   5   6  -6       24.85       30.64      4.56 o 
   6   6  -6       77.12       81.53     10.32 o 
   7   6  -6       30.93       32.80      5.96 o 
   8   6  -6       64.39       72.89     12.70 o 
   9   6  -6        2.77        4.71      2.32 o 
   0   7  -6      142.50      138.76     13.57 o 
   1   7  -6      295.28      306.89     29.40 o 
   2   7  -6       45.09       41.60      4.77 o 
   3   7  -6      164.03      185.01     17.71 o 
   4   7  -6        8.38       11.59      2.02 o 
   5   7  -6       36.16       37.62      4.99 o 
   6   7  -6       97.01      114.71     14.84 o 
   7   7  -6       98.90      109.46     18.32 o 
   8   7  -6       23.29       22.68      4.22 o 
   9   7  -6       50.07       47.84      7.35 o 
   0   8  -6       41.04       41.06      4.30 o 
   1   8  -6      278.57      309.44     29.34 o 
   2   8  -6       92.09      100.47     12.58 o 
   3   8  -6       38.31       38.84      5.51 o 
   4   8  -6      200.18      212.54     26.60 o 
   5   8  -6        5.30        6.20      1.96 o 
   6   8  -6        4.20        5.33      2.08 o 
   7   8  -6       26.78       31.28      4.14 o 
   8   8  -6       13.17       16.50      3.59 o 
   0   9  -6       78.39       78.02      9.88 o 
   1   9  -6      105.21      110.51     13.79 o 
   2   9  -6       23.81       24.34      3.66 o 
   3   9  -6      295.06      303.52     37.00 o 
   4   9  -6       79.31       92.19     11.75 o 
   5   9  -6       26.66       23.75      4.14 o 
   6   9  -6        4.84        3.25      2.00 o 
   7   9  -6        8.51       10.04      2.87 o 
   8   9  -6       41.40       39.93      6.73 o 
   0  10  -6       63.98       65.51      8.42 o 
   1  10  -6       64.61       65.98      8.56 o 
   2  10  -6       49.29       53.70      6.93 o 
   3  10  -6      110.20      109.60     17.02 o 
   4  10  -6       26.23       24.19      4.65 o 
   5  10  -6        8.96        8.40      2.48 o 
   6  10  -6       16.46       17.09      3.76 o 
   7  10  -6       15.38       14.14      3.43 o 
   0  11  -6       21.04       26.98      4.69 o 
   1  11  -6       32.37       28.76      4.99 o 
   2  11  -6       24.70       28.07      4.97 o 
   3  11  -6       18.27       17.00      3.53 o 
   4  11  -6       18.03       21.89      3.70 o 
   5  11  -6       22.77       27.47      5.35 o 
   6  11  -6        5.25        7.59      2.58 o 
   0  12  -6      160.23      186.22     21.69 o 
   1  12  -6        3.21        4.08      1.94 o 
   2  12  -6        8.07       10.20      2.46 o 
   3  12  -6       37.81       36.70      6.68 o 
   4  12  -6       61.60       60.14     10.85 o 
   5  12  -6       22.16       25.59      4.56 o 
   0  13  -6       21.05       24.66      4.73 o 
   1  13  -6       27.28       32.25      5.03 o 
   2  13  -6        4.32        5.01      2.28 o 
   3  13  -6       16.25       17.43      3.39 o 
   1 -14  -5       15.50       14.08      2.69 o 
   2 -14  -5        2.48        3.61      1.86 o 
   1 -13  -5       11.07       10.42      2.42 o 
   2 -13  -5       21.08       22.60      4.44 o 
   3 -13  -5       14.16       10.93      3.03 o 
   4 -13  -5        0.25        0.46      2.00 o 
   1 -12  -5        2.46        2.73      1.62 o 
   2 -12  -5       20.64       24.68      4.64 o 
   3 -12  -5       15.49       17.97      3.07 o 
   4 -12  -5        7.93        9.73      2.32 o 
   5 -12  -5       48.44       54.53      7.65 o 
   1 -11  -5       45.86       41.60      5.72 o 
   2 -11  -5       14.09       13.03      2.59 o 
   3 -11  -5       17.66       18.64      3.55 o 
   4 -11  -5       16.72       19.71      3.88 o 
   5 -11  -5       30.59       28.80      3.98 o 
   6 -11  -5        1.28        0.63      2.14 o 
   1 -10  -5       17.14       20.09      3.07 o 
   2 -10  -5        1.34        0.71      1.64 o 
   3 -10  -5       33.06       31.26      4.42 o 
   4 -10  -5        3.39        2.85      1.17 o 
   5 -10  -5        0.29        1.74      1.68 o 
   6 -10  -5       50.95       64.00      5.47 o 
   7 -10  -5       37.32       41.48      4.99 o 
   1  -9  -5      256.96      279.69     26.46 o 
   2  -9  -5      166.84      160.15     14.14 o 
   3  -9  -5      153.76      175.30     15.39 o 
   4  -9  -5       47.89       54.14      5.03 o 
   5  -9  -5       90.16      114.51     12.58 o 
   6  -9  -5       11.37       11.57      1.86 o 
   7  -9  -5       11.76       13.43      1.66 o 
   1  -8  -5       83.10       84.96      5.88 o 
   2  -8  -5       32.32       40.98      4.32 o 
   3  -8  -5       57.30       50.93      5.17 o 
   4  -8  -5       49.03       57.88      5.27 o 
   5  -8  -5       15.94       20.36      2.18 o 
   6  -8  -5       19.48       25.22      2.99 o 
   7  -8  -5       18.00       18.05      3.31 o 
   1  -7  -5       70.05       65.11      2.69 o 
   2  -7  -5      317.23      331.19     11.17 o 
   3  -7  -5       34.09       32.78      2.59 o 
   4  -7  -5      146.04      156.49     10.60 o 
   5  -7  -5       58.40       69.71      6.26 o 
   6  -7  -5       19.30       18.52      1.94 o 
   7  -7  -5       34.08       37.50      5.92 o 
   1  -6  -5      344.12      358.97     12.10 o 
   2  -6  -5      195.97      205.25      7.15 o 
   3  -6  -5      290.76      331.23     11.27 o 
   4  -6  -5       98.45      101.28      9.65 o 
   5  -6  -5      298.60      340.60     22.32 o 
   6  -6  -5      215.97      225.02     19.45 o 
   7  -6  -5       27.01       30.25      3.41 o 
   1  -5  -5      285.35      292.43      6.89 o 
   2  -5  -5       66.17       77.11      2.24 o 
   3  -5  -5      359.57      373.13     12.66 o 
   4  -5  -5      274.46      299.72     10.18 o 
   5  -5  -5       80.46       75.27      5.17 o 
   6  -5  -5       28.59       26.01      3.51 o 
   7  -5  -5       20.32       18.66      1.80 o 
   1  -4  -5     1472.38     1516.20     21.53 o 
   2  -4  -5      686.17      694.20     11.94 o 
   3  -4  -5      200.89      208.36      4.65 o 
   4  -4  -5      204.49      222.70      7.80 o 
   5  -4  -5      120.68      119.52      8.00 o 
   6  -4  -5      104.96      103.24      6.99 o 
   7  -4  -5       59.77       64.40      5.72 o 
   8  -4  -5       13.06       12.16      1.47 o 
   1  -3  -5     1166.77     1194.93     18.24 o 
   2  -3  -5     1691.28     1826.10     24.42 o 
   3  -3  -5      653.00      643.71     11.13 o 
   4  -3  -5      346.05      343.14     12.20 o 
   6  -3  -5       48.21       52.77      3.74 o 
   7  -3  -5       27.92       35.14      3.23 o 
   8  -3  -5      145.09      162.82     14.08 o 
   9  -3  -5        0.44        1.23      0.65 o 
   1  -2  -5     1105.75     1078.08     17.37 o 
   2  -2  -5       38.45       33.61      1.39 o 
   3  -2  -5     1154.41     1262.72     20.30 o 
   4  -2  -5      665.70      690.02     30.98 o 
   5  -2  -5       90.71      101.62      3.88 o 
   6  -2  -5        7.77        6.48      0.83 o 
   7  -2  -5      102.74      103.99      9.25 o 
   8  -2  -5       50.88       55.86      5.03 o 
   9  -2  -5       28.65       26.05      3.25 o 
  10  -2  -5        0.99        1.23      1.17 o 
   1  -1  -5      237.94      235.44      5.47 o 
   2  -1  -5     4744.48     4731.80     52.63 o 
   3  -1  -5      304.08      286.01     12.02 o 
   4  -1  -5       71.66       79.95      2.97 o 
   5  -1  -5       54.88       56.55      2.54 o 
   6  -1  -5      286.01      291.34     19.63 o 
   7  -1  -5      114.82      118.91     10.50 o 
   8  -1  -5       83.48       84.13      7.61 o 
   9  -1  -5       16.75       18.48      2.46 o 
  10  -1  -5        2.07        4.02      1.25 o 
   1   0  -5        9.23        8.20      0.75 o 
   2   0  -5      444.63      470.43     15.53 o 
   3   0  -5      760.17      781.18     16.30 o 
   4   0  -5       64.91       64.24      2.52 o 
   5   0  -5       60.98       67.13      2.89 o 
   7   0  -5       93.21      120.65     10.80 o 
   8   0  -5      190.30      233.10     20.26 o 
   9   0  -5        6.40        7.35      1.37 o 
  10   0  -5        0.86        2.48      1.21 o 
   0   1  -5     1432.18     1363.78     23.27 o 
   1   1  -5     1122.19      981.93     18.32 o 
   2   1  -5      115.57      134.08      4.32 o 
   3   1  -5      204.55      170.91      4.81 o 
   4   1  -5      113.80      115.90      5.27 o 
   5   1  -5      313.96      324.30     12.00 o 
   6   1  -5       51.56       54.25      5.59 o 
   7   1  -5       44.78       49.54      6.36 o 
   8   1  -5      152.71      186.93     23.00 o 
   9   1  -5       49.75       53.90      6.54 o 
  10   1  -5        5.49        4.34      1.31 o 
   0   2  -5      457.54      415.46      9.77 o 
   1   2  -5      309.69      314.00     13.23 o 
   2   2  -5      512.35      534.05     12.88 o 
   3   2  -5      722.86      768.70     16.64 o 
   4   2  -5      525.42      517.71     18.92 o 
   5   2  -5      124.44      123.46      5.27 o 
   6   2  -5       93.57       96.45      6.91 o 
   7   2  -5      259.21      252.95     22.24 o 
   8   2  -5       53.17       57.92      5.43 o 
   9   2  -5       93.94       97.71     16.72 o 
   0   3  -5     1293.08     1298.85     24.82 o 
   1   3  -5      932.22      879.37     16.52 o 
   2   3  -5      349.10      377.05      9.79 o 
   3   3  -5      155.19      167.58      5.19 o 
   4   3  -5        6.65        7.17      0.81 o 
   5   3  -5      252.09      269.15     15.27 o 
   6   3  -5      268.35      280.80     18.84 o 
   8   3  -5       12.07        9.39      2.14 o 
   9   3  -5       55.59       61.66     10.62 o 
  10   3  -5       27.71       31.40      6.16 o 
   0   4  -5        3.15        3.90      0.67 o 
   1   4  -5      157.15      155.24      5.21 o 
   2   4  -5       72.88       67.03      2.54 o 
   3   4  -5      170.00      171.62      7.45 o 
   4   4  -5      157.30      165.26      6.66 o 
   5   4  -5       19.75       23.10      1.94 o 
   6   4  -5       24.81       24.70      3.27 o 
   7   4  -5      113.46      123.96     15.57 o 
   8   4  -5       19.73       17.15      3.33 o 
   9   4  -5       54.54       71.92      8.66 o 
  10   4  -5       12.90        8.34      2.85 o 
   0   5  -5      377.71      372.04      9.09 o 
   1   5  -5      487.39      467.32      9.94 o 
   2   5  -5       71.14       73.92      5.21 o 
   3   5  -5       25.09       21.67      1.55 o 
   4   5  -5      115.03      131.67      7.84 o 
   5   5  -5       53.22       61.52      6.79 o 
   6   5  -5      215.14      230.23     28.37 o 
   7   5  -5       38.50       40.47      6.16 o 
   8   5  -5       25.40       24.80      5.05 o 
   9   5  -5        9.62        2.59      2.14 o 
  10   5  -5        6.98        6.93      2.71 o 
   0   6  -5      773.32      771.37     26.19 o 
   1   6  -5        9.37        8.87      0.93 o 
   2   6  -5       43.22       36.23      2.02 o 
   3   6  -5       44.22       38.63      3.43 o 
   4   6  -5      147.51      144.86     14.66 o 
   5   6  -5       15.17       15.67      2.32 o 
   6   6  -5       90.71      101.74     12.84 o 
   7   6  -5       36.59       33.02      5.96 o 
   8   6  -5       12.20       13.03      3.03 o 
   9   6  -5       13.04       10.89      3.25 o 
   0   7  -5      242.47      234.41      8.89 o 
   1   7  -5       16.00       13.35      1.51 o 
   2   7  -5       23.31       24.09      2.81 o 
   3   7  -5       75.75       79.69      8.22 o 
   4   7  -5       48.78       45.97      5.25 o 
   5   7  -5      189.73      188.75     23.81 o 
   6   7  -5       19.59       19.63      3.01 o 
   7   7  -5       91.59       91.24     14.66 o 
   8   7  -5        9.86        5.53      2.36 o 
   9   7  -5        4.27       -0.65      2.77 o 
   0   8  -5       43.15       39.58      4.42 o 
   1   8  -5      341.92      314.91     29.73 o 
   2   8  -5      502.67      512.74     48.41 o 
   3   8  -5      140.86      151.12     18.80 o 
   4   8  -5      244.39      260.46     32.11 o 
   5   8  -5       95.66       93.34     12.16 o 
   6   8  -5       41.68       42.01      7.31 o 
   7   8  -5       13.35       15.55      3.29 o 
   8   8  -5        5.45        5.59      2.93 o 
   0   9  -5      261.39      279.22     34.11 o 
   1   9  -5      115.84      122.57     15.31 o 
   2   9  -5      217.84      255.67     31.63 o 
   3   9  -5       11.85       14.74      2.40 o 
   4   9  -5        9.57        7.51      1.90 o 
   5   9  -5       18.89       20.11      3.57 o 
   6   9  -5       10.40        9.57      2.56 o 
   7   9  -5        1.29        2.42      1.92 o 
   8   9  -5        5.28        3.39      2.56 o 
   0  10  -5        0.51        2.12      1.43 o 
   1  10  -5      217.27      216.43     26.66 o 
   2  10  -5      105.20      104.41     13.03 o 
   3  10  -5       48.28       42.73      5.80 o 
   4  10  -5        4.80        5.94      1.78 o 
   5  10  -5       66.26       67.11     11.33 o 
   6  10  -5        8.26        8.48      2.14 o 
   7  10  -5       34.67       31.32      5.88 o 
   0  11  -5        3.45        1.56      1.51 o 
   1  11  -5       25.51       24.84      4.44 o 
   2  11  -5        4.25        4.12      1.72 o 
   3  11  -5       31.67       32.88      5.92 o 
   4  11  -5       26.03       23.16      4.56 o 
   5  11  -5       23.78       29.69      3.92 o 
   6  11  -5        5.77        5.88      2.42 o 
   0  12  -5       15.35       13.79      2.99 o 
   1  12  -5       46.35       46.01      7.88 o 
   2  12  -5        4.14        2.89      1.70 o 
   3  12  -5       99.75      107.80     12.28 o 
   4  12  -5       11.41       13.11      3.13 o 
   5  12  -5       92.52      107.97     14.52 o 
   1  13  -5        4.40        8.46      2.56 o 
   2  13  -5        0.16        3.43      2.10 o 
   3  13  -5        1.32        1.86      2.24 o 
   1 -14  -4        1.97        0.69      1.72 o 
   2 -14  -4        6.14        6.89      2.00 o 
   1 -13  -4       17.03       17.85      3.01 o 
   2 -13  -4       17.66       16.20      2.65 o 
   3 -13  -4        4.41        3.66      2.24 o 
   4 -13  -4       16.77       19.02      3.51 o 
   1 -12  -4       23.27       27.57      4.97 o 
   2 -12  -4       28.31       31.65      5.78 o 
   3 -12  -4       50.52       63.80     10.78 o 
   4 -12  -4       17.68       18.08      2.95 o 
   5 -12  -4       26.91       31.32      5.67 o 
   1 -11  -4      100.59      112.55     14.28 o 
   2 -11  -4       37.32       37.54      5.45 o 
   3 -11  -4       13.29       19.41      3.57 o 
   4 -11  -4        3.76        4.22      1.86 o 
   5 -11  -4       66.79       79.75      6.64 o 
   6 -11  -4       23.31       26.19      3.49 o 
   1 -10  -4        6.85        5.84      1.78 o 
   2 -10  -4       69.12       68.77      8.85 o 
   3 -10  -4       18.18       14.66      2.24 o 
   4 -10  -4       17.27       19.33      2.46 o 
   5 -10  -4        1.28        0.83      1.05 o 
   6 -10  -4       27.05       30.90      2.85 o 
   7 -10  -4       27.54       28.76      3.61 o 
   1  -9  -4       85.12       81.89      8.46 o 
   2  -9  -4      304.48      319.82     21.27 o 
   3  -9  -4      162.16      178.04     22.30 o 
   4  -9  -4       91.16       91.02      8.06 o 
   5  -9  -4      162.36      201.91     17.67 o 
   6  -9  -4       21.62       26.25      3.29 o 
   7  -9  -4        1.15        0.50      0.87 o 
   1  -8  -4       59.10       62.89      2.67 o 
   2  -8  -4       19.81       20.62      1.78 o 
   3  -8  -4      178.67      174.63     16.60 o 
   4  -8  -4      115.26      123.72     10.93 o 
   5  -8  -4       16.14       19.97      2.16 o 
   6  -8  -4      128.55      159.56     17.33 o 
   7  -8  -4       26.90       26.27      4.46 o 
   1  -7  -4      345.00      383.09     12.97 o 
   2  -7  -4       45.04       44.98      2.14 o 
   3  -7  -4      156.88      159.36      5.67 o 
   4  -7  -4      204.15      207.33     13.83 o 
   5  -7  -4      173.54      215.02     18.64 o 
   6  -7  -4      141.26      185.13     16.10 o 
   1  -6  -4      122.24      128.83      3.23 o 
   2  -6  -4       26.13       28.82      1.49 o 
   3  -6  -4       36.56       40.67      1.76 o 
   4  -6  -4        0.68        1.23      0.89 o 
   5  -6  -4      294.18      350.49     23.02 o 
   6  -6  -4      133.75      142.14     12.30 o 
   1  -5  -4       98.27      102.37      3.03 o 
   2  -5  -4      418.91      423.76      7.96 o 
   3  -5  -4      212.64      236.17      8.22 o 
   4  -5  -4      299.78      323.07     10.80 o 
   5  -5  -4      556.37      646.86     41.82 o 
   6  -5  -4       59.22       74.95      6.60 o 
   1  -4  -4      624.90      600.07     10.48 o 
   2  -4  -4      739.90      740.91     11.29 o 
   3  -4  -4      720.61      783.57     11.63 o 
   4  -4  -4      255.97      289.14     10.16 o 
   5  -4  -4      270.39      330.90     10.50 o 
   6  -4  -4       95.86      113.44      7.49 o 
   7  -4  -4       82.68       85.95      7.45 o 
   1  -3  -4     1327.75     1281.18     17.81 o 
   2  -3  -4      270.00      280.43      5.67 o 
   3  -3  -4     2095.19     2287.66     28.76 o 
   4  -3  -4      345.57      366.95      7.45 o 
   6  -3  -4      344.47      343.40     22.42 o 
   7  -3  -4       14.04       12.44      1.25 o 
   8  -3  -4       15.23       15.09      1.45 o 
   1  -2  -4      343.59      352.39      7.03 o 
   2  -2  -4      394.22      418.45      8.24 o 
   3  -2  -4     1995.67     2182.97     28.11 o 
   4  -2  -4      667.51      707.17     12.36 o 
   5  -2  -4       66.06       59.27      2.44 o 
   6  -2  -4        4.87        4.65      0.63 o 
   7  -2  -4      450.77      474.45     40.82 o 
   8  -2  -4       78.40       71.27      6.30 o 
   9  -2  -4        3.43        3.23      0.75 o 
  10  -2  -4        1.73        2.59      0.93 o 
   1  -1  -4      709.75      652.80     12.42 o 
   2  -1  -4      199.90      208.50      4.73 o 
   3  -1  -4        2.80        3.05      0.44 o 
   4  -1  -4      752.20      712.13     12.60 o 
   5  -1  -4      123.39      124.69      4.54 o 
   6  -1  -4       47.07       51.22      2.32 o 
   7  -1  -4      153.46      155.04     10.26 o 
   8  -1  -4       47.72       49.26      4.48 o 
   9  -1  -4       13.01       11.27      1.56 o 
  10  -1  -4        0.32        0.69      0.95 o 
   1   0  -4     1730.01     1640.72     27.61 o 
   2   0  -4      666.87      595.50     11.83 o 
   3   0  -4      874.05      871.27     16.28 o 
   4   0  -4      606.59      597.06     10.76 o 
   5   0  -4      148.67      146.50      5.80 o 
   6   0  -4        2.42        2.22      0.55 o 
   7   0  -4      208.53      214.66     14.34 o 
   8   0  -4       72.10       90.17      8.14 o 
   9   0  -4       43.29       41.42      4.89 o 
  10   0  -4       11.51       12.42      1.78 o 
   0   1  -4     1460.99     1280.92     22.05 o 
   1   1  -4      508.18      462.05     10.58 o 
   2   1  -4      312.67      278.29      6.89 o 
   3   1  -4      184.35      199.65      5.94 o 
   4   1  -4      286.27      302.93      7.69 o 
   5   1  -4      432.64      429.72     14.88 o 
   6   1  -4       75.13       73.15      3.13 o 
   7   1  -4       16.88       15.73      1.41 o 
   8   1  -4       34.91       32.70      3.17 o 
   9   1  -4       20.63       26.44      4.52 o 
  10   1  -4       22.95       25.45      3.84 o 
   0   2  -4       83.66       82.13      4.06 o 
   1   2  -4      623.47      629.39     12.99 o 
   2   2  -4      519.25      491.38     11.43 o 
   3   2  -4      263.30      272.58      6.85 o 
   4   2  -4     1026.56     1070.68     20.34 o 
   5   2  -4       92.98       96.19      4.38 o 
   6   2  -4        3.35        3.49      0.85 o 
   7   2  -4       53.76       58.06      5.39 o 
   8   2  -4        0.60        0.59      0.99 o 
   9   2  -4       15.94       14.50      2.06 o 
  10   2  -4       37.07       41.60      5.94 o 
   0   3  -4      499.24      417.93      8.81 o 
   1   3  -4      252.38      239.13      7.05 o 
   2   3  -4      485.19      502.81     10.22 o 
   3   3  -4      418.88      454.40     10.32 o 
   4   3  -4       58.71       46.97      2.34 o 
   5   3  -4      262.14      254.38      9.33 o 
   6   3  -4       21.52       19.69      2.30 o 
   8   3  -4       59.22       49.56      7.31 o 
   9   3  -4       32.61       28.15      5.61 o 
  10   3  -4       15.36        9.88      3.19 o 
   0   4  -4       23.92       21.25      1.15 o 
   1   4  -4      718.46      746.20     14.52 o 
   2   4  -4     1289.40     1181.74     20.58 o 
   3   4  -4      253.36      226.11      5.43 o 
   4   4  -4       31.97       29.32      1.68 o 
   5   4  -4       13.50       13.71      1.05 o 
   6   4  -4      134.22      121.19      8.66 o 
   7   4  -4        8.74       10.62      2.10 o 
   8   4  -4       27.74       20.74      3.86 o 
   9   4  -4        8.77        8.44      2.20 o 
  10   4  -4        4.46        2.71      2.16 o 
   0   5  -4       16.26       14.50      0.99 o 
   1   5  -4      382.34      386.64      9.82 o 
   2   5  -4      360.68      364.91      8.60 o 
   3   5  -4      325.99      274.98     15.71 o 
   4   5  -4      121.42      123.07      5.39 o 
   5   5  -4       82.07       72.85      7.35 o 
   6   5  -4      243.07      261.69     32.98 o 
   7   5  -4      181.98      185.86     23.65 o 
   8   5  -4       20.92       19.57      3.94 o 
   9   5  -4       16.03       12.50      3.37 o 
  10   5  -4        3.62        3.19      2.18 o 
   0   6  -4       14.30       12.70      1.07 o 
   1   6  -4      374.78      369.32     13.03 o 
   2   6  -4     1993.57     2054.41     62.93 o 
   3   6  -4        4.47        4.97      0.81 o 
   4   6  -4       53.08       51.05      5.53 o 
   5   6  -4       45.78       41.66      4.54 o 
   6   6  -4       56.31       61.94      8.62 o 
   7   6  -4       58.44       51.13      7.21 o 
   8   6  -4        3.67        4.87      2.06 o 
   9   6  -4        8.99        8.44      2.71 o 
  10   6  -4        6.60        4.14      2.77 o 
   0   7  -4      183.34      160.74      6.40 o 
   1   7  -4       96.45       97.48      3.92 o 
   2   7  -4      226.60      243.90     13.19 o 
   3   7  -4        4.91        7.84      1.53 o 
   4   7  -4      254.88      261.85     24.54 o 
   5   7  -4       20.16       18.08      3.23 o 
   6   7  -4       78.47       76.50      9.77 o 
   7   7  -4       69.20       62.59     10.64 o 
   9   7  -4        7.28        5.29      2.69 o 
   0   8  -4      127.20      130.20     12.48 o 
   1   8  -4      173.02      174.49     16.62 o 
   2   8  -4      624.86      623.72     57.76 o 
   3   8  -4      276.07      283.81     26.94 o 
   4   8  -4      107.30      108.67     13.83 o 
   5   8  -4       33.58       35.26      4.75 o 
   6   8  -4       79.21       70.34     11.81 o 
   7   8  -4        5.21        6.93      2.34 o 
   8   8  -4        5.18        4.34      1.96 o 
   9   8  -4        4.79        5.82      2.65 o 
   0   9  -4      123.47      141.47     13.85 o 
   1   9  -4      331.74      369.98     35.22 o 
   2   9  -4       56.04       56.28      7.37 o 
   3   9  -4        4.24        3.01      1.41 o 
   4   9  -4       17.75       19.99      3.29 o 
   5   9  -4       14.71       15.77      2.52 o 
   6   9  -4       10.60       10.32      2.79 o 
   7   9  -4        0.99        1.62      2.10 o 
   8   9  -4        3.63        2.65      2.10 o 
   0  10  -4      152.81      169.60     21.59 o 
   1  10  -4      476.19      526.54     65.15 o 
   2  10  -4       83.47       85.53     10.99 o 
   3  10  -4       20.34       22.66      3.55 o 
   4  10  -4       17.62       16.58      3.29 o 
   5  10  -4       74.90       73.11     12.08 o 
   6  10  -4       23.44       19.69      3.61 o 
   7  10  -4        2.51        1.66      2.14 o 
   0  11  -4      139.42      146.32     22.96 o 
   1  11  -4       17.47       17.99      3.29 o 
   2  11  -4       18.10       16.08      3.01 o 
   3  11  -4       83.67       88.44     13.81 o 
   4  11  -4        8.09        9.35      2.48 o 
   5  11  -4       14.11       16.54      2.97 o 
   6  11  -4        3.73        2.89      2.18 o 
   7  11  -4       35.22       40.11      5.90 o 
   0  12  -4        6.92        7.25      2.04 o 
   1  12  -4       70.94       82.22     13.69 o 
   2  12  -4        2.55        1.86      1.68 o 
   3  12  -4        9.03       12.08      2.54 o 
   4  12  -4       24.07       30.33      4.16 o 
   5  12  -4        6.68       10.12      2.89 o 
   1  13  -4        3.11        3.78      2.18 o 
   2  13  -4       59.48       69.19     11.73 o 
   3  13  -4        4.25        3.66      2.50 o 
   4  13  -4       16.61       19.11      3.96 o 
   0  14  -4        2.63        1.55      1.88 o 
   1  14  -4        6.19        4.30      2.08 o 
   1 -14  -3       78.00       70.38     12.62 o 
   2 -14  -3       28.44       27.00      4.42 o 
   1 -13  -3        0.96       -0.16      1.68 o 
   2 -13  -3       59.32       64.22      7.90 o 
   3 -13  -3        2.59        5.72      2.26 o 
   4 -13  -3       16.79       20.03      3.72 o 
   1 -12  -3      175.21      166.55     25.99 o 
   2 -12  -3       15.35       15.71      3.17 o 
   3 -12  -3       18.85       20.60      3.92 o 
   4 -12  -3        6.17        4.75      1.98 o 
   5 -12  -3        0.00        0.95      1.92 o 
   6 -12  -3        8.28        5.23      2.14 o 
   1 -11  -3       47.02       54.43      7.15 o 
   2 -11  -3      179.37      192.58     23.91 o 
   3 -11  -3       17.98       13.49      2.81 o 
   4 -11  -3       29.17       31.28      5.53 o 
   5 -11  -3       35.23       29.53      4.58 o 
   6 -11  -3       24.69       29.16      3.76 o 
   7 -11  -3        2.60        2.77      1.25 o 
   1 -10  -3       73.62       74.91      9.75 o 
   3 -10  -3       83.41       91.36      8.38 o 
   4 -10  -3       15.87       22.26      3.35 o 
   5 -10  -3       47.72       45.48      5.31 o 
   6 -10  -3       36.17       37.54      4.65 o 
   7 -10  -3        4.66        5.15      1.09 o 
   1  -9  -3      267.27      273.85     18.48 o 
   2  -9  -3        1.90        3.98      0.81 o 
   3  -9  -3      120.92      140.76     12.46 o 
   4  -9  -3      426.01      494.51     42.59 o 
   5  -9  -3      167.29      199.33     17.41 o 
   6  -9  -3       26.98       32.21      3.72 o 
   7  -9  -3        0.81        0.30      0.77 o 
   1  -8  -3      113.31      106.55      4.16 o 
   2  -8  -3        6.59        7.17      0.95 o 
   4  -8  -3       34.71       38.03      3.72 o 
   5  -8  -3      304.34      335.71     29.14 o 
   6  -8  -3       22.52       24.82      2.44 o 
   1  -7  -3      147.57      147.47      5.59 o 
   2  -7  -3       64.27       66.50      2.77 o 
   3  -7  -3      321.44      335.71     11.37 o 
   4  -7  -3      173.12      206.78     13.63 o 
   5  -7  -3       36.92       43.82      3.98 o 
   6  -7  -3      146.82      197.57     17.09 o 
   1  -6  -3      759.92      798.11     14.64 o 
   2  -6  -3      668.46      709.71     23.77 o 
   3  -6  -3      263.62      310.75     10.22 o 
   4  -6  -3      411.88      429.54     20.52 o 
   5  -6  -3      220.58      292.87     19.15 o 
   6  -6  -3      178.22      219.79     26.72 o 
   1  -5  -3      320.74      331.15      7.07 o 
   2  -5  -3       58.79       72.97      1.88 o 
   3  -5  -3        4.97        5.21      0.52 o 
   4  -5  -3      102.17      125.84      4.50 o 
   5  -5  -3        1.39        0.57      0.46 o 
   6  -5  -3      223.87      257.74     16.62 o 
   1  -4  -3       84.05       84.98      2.22 o 
   2  -4  -3      549.67      554.39      8.62 o 
   3  -4  -3      506.62      514.22      8.10 o 
   4  -4  -3       22.65       22.68      1.13 o 
   5  -4  -3      111.17      147.31      7.05 o 
   6  -4  -3       97.27      119.27      7.75 o 
   1  -3  -3     1886.59     1724.31     21.57 o 
   2  -3  -3      277.34      286.41      5.27 o 
   3  -3  -3      491.44      481.92      8.14 o 
   4  -3  -3      243.13      301.46      5.67 o 
   6  -3  -3      278.41      275.08     17.81 o 
   7  -3  -3        2.90        3.25      0.42 o 
   2  -2  -3     1514.59     1467.26     20.50 o 
   3  -2  -3      381.15      380.48      7.53 o 
   4  -2  -3      906.70      994.87     15.51 o 
   5  -2  -3       67.30       63.62      2.44 o 
   6  -2  -3        2.19        1.66      0.44 o 
   7  -2  -3      162.91      183.07     11.98 o 
   8  -2  -3       62.80       59.15      5.23 o 
   9  -2  -3        1.20        1.51      0.48 o 
   1  -1  -3     2992.41     2514.16     32.90 o 
   2  -1  -3     2001.22     1877.07     26.82 o 
   3  -1  -3      138.03      141.61      3.74 o 
   4  -1  -3      792.54      842.92     13.75 o 
   5  -1  -3       59.22       48.35      2.18 o 
   6  -1  -3      407.48      382.34     12.40 o 
   7  -1  -3       95.63      118.26      7.86 o 
   8  -1  -3       66.63       71.15      6.40 o 
   9  -1  -3        5.47        4.50      0.93 o 
  10  -1  -3       11.92       11.09      1.47 o 
   2   0  -3      761.97      688.26     13.63 o 
   3   0  -3      249.34      257.53      8.64 o 
   4   0  -3     1203.40     1407.20     21.85 o 
   5   0  -3      300.93      352.43     12.38 o 
   6   0  -3        9.60        9.57      0.79 o 
   7   0  -3      140.60      162.65     15.15 o 
   8   0  -3        0.95        2.08      0.87 o 
   9   0  -3       49.69       59.11      6.64 o 
  10   0  -3        3.17        1.74      0.95 o 
  11   0  -3        7.18        5.13      1.39 o 
   0   1  -3      854.49      744.47     13.21 o 
   1   1  -3     1038.20      919.74     16.78 o 
   2   1  -3     1987.16     1865.34     28.72 o 
   3   1  -3      659.63      619.54     11.87 o 
   4   1  -3       86.75      104.63      3.47 o 
   5   1  -3       25.25       24.98      1.45 o 
   6   1  -3       58.54       65.60      2.89 o 
   7   1  -3        6.64        6.75      0.89 o 
   8   1  -3       77.10       81.17      7.41 o 
   9   1  -3       42.47       47.58      5.49 o 
  10   1  -3        0.84        4.00      1.74 o 
  11   1  -3        1.35        0.73      1.07 o 
   0   2  -3     1391.05     1293.06     22.22 o 
   1   2  -3      193.31      179.03      4.69 o 
   2   2  -3     1186.27     1091.77     19.13 o 
   3   2  -3     1195.33     1202.38     19.83 o 
   4   2  -3       41.29       48.29      2.00 o 
   5   2  -3       80.36       80.28      3.43 o 
   6   2  -3      105.02       97.24      4.20 o 
   7   2  -3      129.69      115.24      8.06 o 
   8   2  -3       13.04       12.02      1.53 o 
   9   2  -3       35.05       32.07      4.00 o 
  10   2  -3       45.08       52.19      4.95 o 
   0   3  -3     2589.62     2471.54     35.24 o 
   1   3  -3       47.69       49.42      2.20 o 
   2   3  -3       42.52       38.65      1.64 o 
   3   3  -3      411.52      385.92      9.75 o 
   4   3  -3     1132.06     1263.69     23.37 o 
   5   3  -3      343.84      329.91     12.50 o 
   6   3  -3       96.52      102.31      7.29 o 
   8   3  -3       42.12       44.35      4.40 o 
   9   3  -3       12.89       12.84      3.31 o 
  10   3  -3        7.79        8.36      2.32 o 
   0   4  -3        6.01        6.52      0.57 o 
   1   4  -3      830.83      772.44     14.66 o 
   2   4  -3      160.88      175.50      4.62 o 
   3   4  -3      377.41      417.38      9.43 o 
   4   4  -3       93.72       99.81      4.20 o 
   5   4  -3        7.89        8.74      0.91 o 
   6   4  -3       78.50       71.79      5.35 o 
   7   4  -3        8.63        6.54      1.82 o 
   8   4  -3       16.96       14.44      2.95 o 
   9   4  -3       18.52       13.39      3.57 o 
  10   4  -3        5.93        4.65      2.77 o 
   0   5  -3      235.25      239.38      6.04 o 
   1   5  -3     1136.72     1121.68     21.37 o 
   2   5  -3      311.95      340.86      7.80 o 
   3   5  -3      831.20      814.24     27.00 o 
   4   5  -3       38.94       40.37      2.26 o 
   5   5  -3      103.71      108.21      4.30 o 
   6   5  -3       55.28       48.15      5.41 o 
   7   5  -3       17.07       22.82      3.74 o 
   8   5  -3        9.12        8.10      2.50 o 
   9   5  -3        5.85        4.20      1.92 o 
  10   5  -3       31.44       45.38      7.82 o 
   0   6  -3      130.19      127.82      3.31 o 
   1   6  -3       97.39       95.48      3.31 o 
   2   6  -3       99.68       85.45      6.36 o 
   3   6  -3      629.79      639.41     21.16 o 
   4   6  -3       11.21       14.68      1.55 o 
   5   6  -3       58.48       59.76      6.89 o 
   6   6  -3       33.90       33.34      4.64 o 
   7   6  -3       67.40       71.84      9.31 o 
   8   6  -3       27.90       31.87      5.57 o 
   9   6  -3        4.34        2.77      1.90 o 
  10   6  -3        1.50        2.24      2.28 o 
   0   7  -3       13.18       11.87      0.99 o 
   1   7  -3      137.55      131.72      5.43 o 
   2   7  -3      351.54      336.34     12.04 o 
   3   7  -3      131.58      138.14      8.28 o 
   4   7  -3       11.90       10.52      1.86 o 
   5   7  -3      108.85      121.44     15.19 o 
   6   7  -3       88.68       81.39     10.91 o 
   7   7  -3       79.57       81.65     13.79 o 
   9   7  -3        4.70        6.73      2.38 o 
   0   8  -3       34.94       34.92      1.76 o 
   1   8  -3      139.52      131.69      6.71 o 
   2   8  -3      398.55      432.37     41.38 o 
   3   8  -3      221.31      238.99     23.29 o 
   4   8  -3       38.76       42.23      6.04 o 
   5   8  -3      119.83      124.34     15.49 o 
   6   8  -3       55.49       64.69      9.27 o 
   7   8  -3       30.86       25.85      5.05 o 
   8   8  -3        0.76       -1.35      2.08 o 
   9   8  -3        3.28        6.36      2.46 o 
   0   9  -3        8.28        7.84      1.41 o 
   1   9  -3       81.68       78.90      7.71 o 
   2   9  -3       64.96       69.65      7.33 o 
   3   9  -3       16.20       14.99      2.63 o 
   4   9  -3       34.98       42.73      6.08 o 
   5   9  -3        8.99       14.50      2.52 o 
   6   9  -3       17.36       13.53      3.19 o 
   7   9  -3       11.21       14.12      3.09 o 
   8   9  -3        0.56        0.87      2.12 o 
   0  10  -3      100.41      106.79     13.43 o 
   1  10  -3       33.69       37.68      5.05 o 
   2  10  -3       46.30       43.93      5.88 o 
   3  10  -3       11.52       11.17      2.20 o 
   4  10  -3      142.17      145.33     18.50 o 
   5  10  -3        9.01       12.08      2.83 o 
   6  10  -3       13.79       11.77      3.05 o 
   7  10  -3       18.64       17.99      3.98 o 
   8  10  -3        9.77       13.77      3.03 o 
   0  11  -3        0.28        0.38      1.47 o 
   1  11  -3      208.56      222.82     28.35 o 
   2  11  -3       77.72       86.98     13.45 o 
   3  11  -3        5.50        5.39      1.45 o 
   4  11  -3        3.05        1.72      2.04 o 
   5  11  -3       28.20       34.33      6.40 o 
   6  11  -3       81.74       84.98     14.16 o 
   7  11  -3        2.11        3.07      2.30 o 
   0  12  -3       63.10       59.44     10.42 o 
   1  12  -3       48.54       46.01      7.80 o 
   2  12  -3        7.93        5.94      2.14 o 
   3  12  -3       16.47       18.98      3.98 o 
   4  12  -3       25.57       26.54      4.26 o 
   5  12  -3       10.32        7.37      2.75 o 
   6  12  -3        2.11        1.49      2.12 o 
   1  13  -3       18.81       18.70      3.57 o 
   2  13  -3       12.11       17.65      3.01 o 
   3  13  -3       19.63       22.48      4.26 o 
   4  13  -3        0.56        1.90      2.22 o 
   0  14  -3        1.45        0.79      1.80 o 
   1  14  -3        4.19        1.90      2.67 o 
   2  14  -3        5.53        3.82      2.30 o 
   1 -14  -2        1.27        1.07      1.74 o 
   2 -14  -2        2.01        3.07      2.24 o 
   3 -14  -2        3.36        2.91      1.51 o 
   1 -13  -2       35.84       32.43      4.48 o 
   2 -13  -2       12.79       14.42      2.81 o 
   3 -13  -2       39.85       44.75      8.10 o 
   4 -13  -2        1.77        1.39      1.86 o 
   1 -12  -2        5.72        6.16      1.74 o 
   2 -12  -2       14.18       13.61      2.79 o 
   3 -12  -2        0.21       -0.46      1.76 o 
   4 -12  -2       12.34       17.09      2.73 o 
   5 -12  -2       11.74       13.01      2.99 o 
   6 -12  -2       13.93       16.96      3.09 o 
   1 -11  -2      129.69      139.07     17.55 o 
   2 -11  -2        2.96        1.76      1.21 o 
   3 -11  -2      134.39      162.63     24.92 o 
   4 -11  -2        6.34        7.41      1.39 o 
   5 -11  -2        2.64        1.60      1.80 o 
   6 -11  -2        8.70        8.52      1.56 o 
   7 -11  -2       19.41       22.80      2.69 o 
   1 -10  -2      217.72      205.31     25.31 o 
   3 -10  -2       47.49       42.73      4.12 o 
   4 -10  -2       55.45       68.83      6.30 o 
   5 -10  -2        5.67        6.50      1.39 o 
   6 -10  -2        5.63        5.84      1.88 o 
   7 -10  -2        6.85        8.58      1.33 o 
   1  -9  -2      202.00      193.35     13.19 o 
   2  -9  -2      234.26      209.41     20.42 o 
   3  -9  -2      101.69      104.73      9.33 o 
   4  -9  -2       86.74      105.50      9.71 o 
   5  -9  -2       27.72       28.92      2.89 o 
   6  -9  -2       19.71       20.09      2.50 o 
   1  -8  -2      286.54      302.35     10.70 o 
   2  -8  -2        5.47        4.64      0.73 o 
   4  -8  -2      386.82      402.05     26.90 o 
   5  -8  -2      174.61      219.93     19.19 o 
   6  -8  -2       10.82       13.23      1.45 o 
   1  -7  -2      118.33      119.80      4.75 o 
   2  -7  -2       51.26       59.64      2.58 o 
   3  -7  -2      148.15      153.65      6.10 o 
   4  -7  -2      240.40      253.29     16.98 o 
   5  -7  -2      220.01      236.93     15.85 o 
   6  -7  -2      154.10      182.59     15.77 o 
   1  -6  -2      626.33      683.92     10.40 o 
   2  -6  -2      181.41      165.81      3.64 o 
   3  -6  -2        1.12        1.68      0.52 o 
   4  -6  -2      719.58      806.79     34.82 o 
   5  -6  -2      490.31      557.07     36.01 o 
   1  -5  -2      188.44      175.74      4.40 o 
   2  -5  -2      229.87      215.24      4.60 o 
   3  -5  -2      563.75      597.58      9.53 o 
   4  -5  -2      292.29      332.22     11.09 o 
   5  -5  -2       31.03       33.34      1.31 o 
   1  -4  -2     1124.01     1108.07     16.84 o 
   2  -4  -2      328.96      340.54      6.20 o 
   3  -4  -2       96.96      102.27      2.81 o 
   4  -4  -2      530.78      642.62     19.79 o 
   5  -4  -2      109.48      109.70      3.41 o 
   1  -3  -2      737.02      738.27     12.16 o 
   2  -3  -2       74.86       87.91      1.90 o 
   3  -3  -2     1398.16     1484.09     18.94 o 
   4  -3  -2       83.07       89.43      2.61 o 
   5  -3  -2      110.72      118.59      3.74 o 
   1  -2  -2      865.21      786.98     11.77 o 
   2  -2  -2      119.91      103.60      2.50 o 
   3  -2  -2       38.86       35.36      1.11 o 
   4  -2  -2      199.96      211.53      4.06 o 
   5  -2  -2      155.72      165.42      5.31 o 
   6  -2  -2      341.42      357.10     10.95 o 
   7  -2  -2      126.77      109.06      7.19 o 
   1  -1  -2      151.12      147.41      3.55 o 
   3  -1  -2      230.14      207.95      4.54 o 
   4  -1  -2      182.45      184.67      3.86 o 
   5  -1  -2        2.47        3.31      0.42 o 
   6  -1  -2      453.37      493.48     15.73 o 
   7  -1  -2      452.36      517.59     33.56 o 
   8  -1  -2      203.60      228.13     19.85 o 
   9  -1  -2        9.06        6.18      1.07 o 
  10  -1  -2        6.02        5.63      0.91 o 
   1   0  -2      414.14      332.66      9.81 o 
   2   0  -2     1193.05     1076.80     17.23 o 
   3   0  -2     1830.95     1709.33     26.17 o 
   4   0  -2      637.18      778.05     14.10 o 
   5   0  -2        6.48        5.43      0.52 o 
   6   0  -2      354.10      357.28     11.69 o 
   7   0  -2      335.60      373.70     24.50 o 
   8   0  -2        5.46        5.76      0.81 o 
   9   0  -2      158.11      225.93     34.62 o 
  10   0  -2        7.42        7.94      1.15 o 
  11   0  -2        2.87        1.31      1.05 o 
   2   1  -2      481.10      465.30      9.79 o 
   3   1  -2      135.54      132.87      3.61 o 
   4   1  -2      250.76      248.79      6.44 o 
   5   1  -2       81.67      105.62      3.68 o 
   6   1  -2      136.47      134.44      5.01 o 
   7   1  -2      363.60      400.46     26.66 o 
   8   1  -2       32.51       33.87      3.33 o 
   9   1  -2       21.60       25.28      3.15 o 
  10   1  -2        3.49        3.76      1.21 o 
  11   1  -2       12.55       17.49      3.51 o 
   0   2  -2      271.18      246.73      5.94 o 
   2   2  -2      339.66      302.33      6.85 o 
   3   2  -2     2934.46     3084.88     43.44 o 
   4   2  -2      224.58      217.20      5.92 o 
   5   2  -2       32.07       30.58      1.72 o 
   6   2  -2       46.61       53.68      2.40 o 
   7   2  -2      231.56      234.05     15.79 o 
   8   2  -2      103.97      108.81      9.82 o 
   9   2  -2       26.28       31.61      5.35 o 
  10   2  -2        2.98        2.28      1.17 o 
  11   2  -2        7.89        3.76      2.77 o 
   0   3  -2      116.27      130.95      3.78 o 
   1   3  -2     2150.68     1947.09     29.85 o 
   2   3  -2      384.02      367.62      7.96 o 
   3   3  -2      257.00      261.81      6.30 o 
   4   3  -2      131.24      147.18      4.48 o 
   5   3  -2      270.73      283.59      9.71 o 
   6   3  -2        1.09        0.97      0.59 o 
   7   3  -2       50.75       48.67      5.67 o 
   8   3  -2       23.90       21.73      2.38 o 
   9   3  -2       36.63       41.24      7.05 o 
  10   3  -2       32.23       27.32      4.93 o 
   0   4  -2     1769.59     1671.08     25.37 o 
   1   4  -2     1680.99     1561.27     25.85 o 
   2   4  -2      109.42      116.27      3.66 o 
   3   4  -2      579.37      582.44     11.45 o 
   4   4  -2      195.20      235.30      5.45 o 
   5   4  -2       87.81       75.17      3.25 o 
   6   4  -2       17.55       20.54      1.86 o 
   7   4  -2       77.79       77.13      7.05 o 
   8   4  -2      217.38      240.75     31.22 o 
   9   4  -2       12.92        9.23      2.87 o 
  10   4  -2        9.90       13.93      3.43 o 
   0   5  -2        7.91        7.90      0.65 o 
   1   5  -2       14.14       14.70      1.01 o 
   2   5  -2     1808.01     1711.00     26.96 o 
   3   5  -2     1911.01     1948.34     26.05 o 
   4   5  -2       24.24       23.75      1.55 o 
   5   5  -2      194.90      192.30      7.49 o 
   6   5  -2       38.59       41.89      4.54 o 
   7   5  -2      137.18      153.61     19.53 o 
   8   5  -2       77.84       76.82     11.25 o 
   9   5  -2        6.88        7.45      2.75 o 
  10   5  -2        5.61        5.80      2.30 o 
   0   6  -2       56.61       56.16      2.12 o 
   1   6  -2      188.74      195.43      5.13 o 
   2   6  -2      756.32      767.43     13.96 o 
   3   6  -2      422.09      417.60     14.10 o 
   4   6  -2      420.92      452.64     15.99 o 
   5   6  -2       40.99       37.46      4.30 o 
   6   6  -2       98.75      119.32     15.79 o 
   7   6  -2      136.02      162.27     21.18 o 
   8   6  -2       59.83       70.97     11.37 o 
   9   6  -2        7.81        5.13      2.22 o 
  10   6  -2        0.69        1.09      2.63 o 
   0   7  -2      144.23      154.56      5.84 o 
   1   7  -2      159.65      142.08      8.99 o 
   2   7  -2      232.26      235.44      8.66 o 
   3   7  -2      568.98      582.74     26.68 o 
   4   7  -2      101.91      105.16     10.22 o 
   5   7  -2        8.92        7.07      1.78 o 
   6   7  -2       76.17       80.06     11.09 o 
   7   7  -2        1.92        1.27      1.94 o 
   9   7  -2        8.04        4.32      2.20 o 
   0   8  -2       43.69       41.04      2.02 o 
   1   8  -2       16.27       12.66      1.60 o 
   2   8  -2      253.60      250.99     23.63 o 
   3   8  -2      268.08      274.48     25.69 o 
   4   8  -2       83.20       88.64      8.72 o 
   5   8  -2      324.22      365.50     46.05 o 
   6   8  -2       23.01       32.13      5.13 o 
   7   8  -2        3.37        2.40      2.02 o 
   8   8  -2       29.68       28.86      4.54 o 
   9   8  -2       12.66        7.88      3.19 o 
   0   9  -2        2.06        2.48      1.15 o 
   1   9  -2      370.92      408.92     38.59 o 
   2   9  -2       35.72       36.01      3.78 o 
   3   9  -2      143.62      155.10     19.23 o 
   4   9  -2       29.79       33.97      4.95 o 
   5   9  -2      109.27      112.31     14.28 o 
   6   9  -2       52.63       54.12      9.31 o 
   7   9  -2       38.56       40.94      7.49 o 
   8   9  -2        1.83       -1.58      2.38 o 
   0  10  -2       49.75       48.41      6.36 o 
   1  10  -2      107.70      109.80     13.73 o 
   2  10  -2       14.46       13.85      2.40 o 
   3  10  -2       39.18       35.16      5.03 o 
   4  10  -2      193.93      200.60     25.41 o 
   5  10  -2       25.79       37.04      6.10 o 
   6  10  -2       34.66       42.94      7.84 o 
   7  10  -2        8.85        9.67      2.56 o 
   8  10  -2       18.61       13.73      3.39 o 
   0  11  -2      133.09      143.77     17.89 o 
   1  11  -2        7.91        6.00      1.64 o 
   2  11  -2        9.82        9.31      2.04 o 
   3  11  -2       22.74       26.34      4.48 o 
   4  11  -2       57.03       64.16     10.06 o 
   5  11  -2       54.22       62.73     11.01 o 
   6  11  -2       30.47       30.92      4.22 o 
   7  11  -2       24.93       19.63      3.64 o 
   0  12  -2        6.09        7.01      2.10 o 
   1  12  -2       19.73       18.32      3.47 o 
   2  12  -2        6.16        6.73      2.14 o 
   3  12  -2       16.59       18.03      3.78 o 
   4  12  -2       39.15       46.95      6.44 o 
   6  12  -2        0.41        1.70      2.14 o 
   0  13  -2       34.61       45.70      5.72 o 
   1  13  -2        6.63        3.62      1.86 o 
   2  13  -2        7.38        7.96      2.30 o 
   3  13  -2       74.16       92.50     15.19 o 
   4  13  -2       63.40       68.50     11.51 o 
   5  13  -2       12.36       11.17      2.93 o 
   0  14  -2        3.31        5.03      2.12 o 
   1  14  -2        7.82       11.57      2.89 o 
   3  14  -2       47.99       50.31      7.75 o 
   1 -14  -1       28.93       39.58      6.81 o 
   2 -14  -1        5.22        4.06      1.92 o 
   3 -14  -1        7.29        9.71      2.44 o 
   1 -13  -1        9.01        6.50      2.24 o 
   2 -13  -1       51.88       51.40      6.28 o 
   3 -13  -1       17.34       15.97      3.31 o 
   4 -13  -1       11.45       13.03      2.89 o 
   1 -12  -1      141.38      148.07     22.94 o 
   2 -12  -1        5.22        8.66      2.22 o 
   3 -12  -1       37.67       42.37      7.41 o 
   4 -12  -1        3.41        3.09      1.45 o 
   5 -12  -1       38.64       60.34     10.20 o 
   6 -12  -1        8.64        7.63      1.66 o 
   1 -11  -1        5.25        8.38      1.72 o 
   2 -11  -1        1.50        1.29      1.64 o 
   3 -11  -1       43.15       58.61      9.37 o 
   4 -11  -1       14.61       14.62      2.06 o 
   5 -11  -1        5.28        6.24      1.47 o 
   6 -11  -1       11.03       14.54      2.22 o 
   7 -11  -1        0.07       -1.35      1.35 o 
   1 -10  -1       47.71       46.07      5.86 o 
   3 -10  -1      142.74      137.43     12.34 o 
   4 -10  -1       64.24       71.35      6.64 o 
   5 -10  -1       21.11       23.85      2.95 o 
   6 -10  -1       15.80       13.61      1.98 o 
   1  -9  -1      566.55      555.46     36.96 o 
   2  -9  -1       26.57       27.22      3.23 o 
   3  -9  -1       59.72       72.24      6.68 o 
   4  -9  -1       32.23       41.28      3.90 o 
   5  -9  -1       50.99       50.11      4.65 o 
   6  -9  -1      113.34      134.38     14.70 o 
   1  -8  -1      308.54      285.54      9.33 o 
   2  -8  -1      285.08      280.88      9.29 o 
   4  -8  -1      238.22      256.58     17.47 o 
   5  -8  -1       81.47       94.27      8.56 o 
   6  -8  -1      198.27      229.82     19.97 o 
   1  -7  -1      112.93      115.68      4.26 o 
   2  -7  -1      634.93      744.04     23.10 o 
   3  -7  -1       22.86       23.55      1.19 o 
   4  -7  -1      156.24      180.41     12.26 o 
   5  -7  -1       22.08       24.98      1.96 o 
   1  -6  -1     1726.97     1775.81     25.10 o 
   2  -6  -1      129.23      124.95      2.71 o 
   3  -6  -1       79.48       93.02      3.62 o 
   4  -6  -1       49.20       51.76      2.95 o 
   5  -6  -1      324.76      395.35     25.71 o 
   1  -5  -1     1275.12     1335.23     20.52 o 
   2  -5  -1      265.59      285.20      6.16 o 
   3  -5  -1      175.29      157.02      3.33 o 
   4  -5  -1      206.35      220.35      7.71 o 
   1  -4  -1     1430.37     1365.90     21.10 o 
   2  -4  -1       71.42       67.39      1.94 o 
   3  -4  -1      141.10      152.50      2.97 o 
   4  -4  -1       88.13       90.70      1.84 o 
   2  -3  -1      728.22      683.07     10.89 o 
   3  -3  -1     1724.88     1742.02     30.48 o 
   2  -2  -1      584.66      508.18      7.25 o 
   3  -2  -1     1191.35     1026.86     11.29 o 
   4  -2  -1        9.16        9.21      0.32 o 
   2  -1  -1      797.32      641.43     12.26 o 
   3  -1  -1      139.11      128.50      2.89 o 
   4  -1  -1      864.65      917.18     16.10 o 
   5  -1  -1      333.71      333.59      5.92 o 
   6  -1  -1      140.93      147.75      5.25 o 
   7  -1  -1       37.68       44.45      4.54 o 
   8  -1  -1       41.50       51.48      6.60 o 
   9  -1  -1       32.02       34.03      3.84 o 
  10  -1  -1       34.50       34.13      2.87 o 
   3   0  -1      299.83      318.08      6.54 o 
   4   0  -1      566.21      553.46     10.32 o 
   5   0  -1      156.24      167.24      4.04 o 
   6   0  -1        2.32        2.81      0.48 o 
   7   0  -1       29.89       31.36      2.40 o 
   8   0  -1        2.20        2.63      0.67 o 
   9   0  -1       30.78       33.36      3.98 o 
  10   0  -1        4.49        5.67      1.78 o 
  11   0  -1        3.01        1.31      0.93 o 
   0   1  -1      840.86      680.26     11.57 o 
   1   1  -1     1200.67      999.48     21.95 o 
   2   1  -1     2376.79     2011.77     39.02 o 
   3   1  -1      890.57      840.54     14.46 o 
   4   1  -1      235.91      212.56      4.91 o 
   5   1  -1      452.65      497.35     10.02 o 
   6   1  -1       92.63       95.75      3.66 o 
   7   1  -1      302.07      324.24     21.69 o 
   8   1  -1       42.60       50.65      4.81 o 
   9   1  -1       34.96       32.41      4.08 o 
  10   1  -1        8.69        9.73      1.56 o 
  11   1  -1       29.29       41.06      4.40 o 
   2   2  -1      458.98      383.35      8.97 o 
   3   2  -1      449.43      405.12      9.05 o 
   4   2  -1     1871.14     1952.88     27.47 o 
   5   2  -1     1063.09     1130.71     36.19 o 
   6   2  -1       53.06       56.99      2.38 o 
   7   2  -1      115.25      126.87      8.56 o 
   8   2  -1      156.49      158.72     14.18 o 
   9   2  -1        4.78        4.34      1.11 o 
  10   2  -1       32.38       61.25      8.30 o 
  11   2  -1       10.13        9.11      2.04 o 
   1   3  -1     1508.35     1385.73     21.73 o 
   2   3  -1     1091.83      995.36     15.89 o 
   3   3  -1     2509.01     2334.09     31.89 o 
   4   3  -1     1183.64     1187.37     17.07 o 
   5   3  -1       47.46       54.97      2.58 o 
   6   3  -1       51.07       40.05      2.06 o 
   7   3  -1      303.10      331.17     32.27 o 
   8   3  -1      192.75      226.41     19.97 o 
   9   3  -1       31.71       32.76      3.98 o 
  10   3  -1       16.26       13.25      3.39 o 
  11   3  -1        6.59        5.55      2.40 o 
   0   4  -1     1492.50     1484.81     24.11 o 
   1   4  -1      486.08      414.77      8.68 o 
   2   4  -1     2269.38     2244.81     30.82 o 
   3   4  -1     2031.04     1994.43     24.98 o 
   4   4  -1      736.00      715.26     14.00 o 
   5   4  -1       39.37       38.39      2.08 o 
   6   4  -1      219.99      222.86     21.65 o 
   7   4  -1      145.72      141.75     12.76 o 
   8   4  -1       46.68       52.00      7.29 o 
   9   4  -1        7.51        7.21      2.12 o 
  10   4  -1       14.34       11.77      2.97 o 
   0   5  -1      285.36      301.84      6.81 o 
   1   5  -1      310.15      320.72      7.78 o 
   2   5  -1        4.63        3.51      0.63 o 
   3   5  -1      455.85      432.41      8.22 o 
   4   5  -1      152.58      138.24      5.70 o 
   5   5  -1      134.78      128.62      5.15 o 
   6   5  -1       10.00        8.85      1.74 o 
   7   5  -1       22.06       20.30      3.82 o 
   8   5  -1      101.17      122.55     15.75 o 
   9   5  -1       14.05       16.24      3.57 o 
  10   5  -1        6.51        5.76      2.46 o 
   0   6  -1      277.98      307.40      6.14 o 
   1   6  -1      117.27      136.58      3.72 o 
   2   6  -1      190.84      164.94      4.91 o 
   3   6  -1      300.05      273.85     13.31 o 
   4   6  -1      156.73      145.87      6.02 o 
   5   6  -1      500.85      538.27     50.39 o 
   6   6  -1       46.00       39.26      4.20 o 
   7   6  -1       89.53       96.39     12.76 o 
   8   6  -1       30.23       30.98      5.94 o 
   9   6  -1        1.89        0.77      1.84 o 
  10   6  -1        1.60        2.93      2.63 o 
   0   7  -1      221.97      209.37      8.18 o 
   1   7  -1       84.76       75.87      3.39 o 
   2   7  -1       80.65       72.78      3.25 o 
   3   7  -1       23.94       27.73      1.90 o 
   4   7  -1       45.28       39.54      4.83 o 
   5   7  -1       11.87       12.99      2.02 o 
   6   7  -1      105.03      110.49     13.89 o 
   7   7  -1       88.39      107.24     13.69 o 
   9   7  -1        2.36        1.25      2.30 o 
   0   8  -1        2.94        2.50      0.71 o 
   1   8  -1      410.74      368.31     13.59 o 
   2   8  -1       95.87      105.08      5.43 o 
   3   8  -1       99.98      121.09     12.06 o 
   4   8  -1       62.28       60.38      6.26 o 
   5   8  -1        2.03        2.65      1.60 o 
   6   8  -1       49.47       47.94      6.50 o 
   7   8  -1       88.96      104.01     16.34 o 
   8   8  -1       53.60       56.79      7.84 o 
   9   8  -1        4.87        4.87      2.40 o 
   0   9  -1       30.17       29.04      3.23 o 
   1   9  -1      181.24      174.06     16.30 o 
   2   9  -1       13.65       14.48      2.08 o 
   3   9  -1       91.31       86.74      8.64 o 
   4   9  -1       15.02       15.05      2.65 o 
   5   9  -1        1.89       -0.16      1.62 o 
   6   9  -1       23.06       24.54      4.83 o 
   7   9  -1       18.73       21.77      4.48 o 
   8   9  -1       56.09       62.65     11.35 o 
   9   9  -1       15.88       17.19      3.80 o 
   0  10  -1       18.57       18.72      2.79 o 
   1  10  -1       33.99       35.32      5.03 o 
   2  10  -1       34.50       38.49      5.17 o 
   3  10  -1      108.31      118.14     15.21 o 
   4  10  -1        9.24       11.27      2.38 o 
   5  10  -1       31.45       28.41      4.77 o 
   6  10  -1       57.05       59.40     10.24 o 
   7  10  -1        3.11        1.33      2.08 o 
   8  10  -1        8.94       10.18      2.71 o 
   0  11  -1       64.64       65.60      8.36 o 
   1  11  -1       16.14       12.44      2.14 o 
   2  11  -1      154.28      149.81     18.58 o 
   3  11  -1       47.83       52.45      8.24 o 
   4  11  -1       66.98       77.53     12.12 o 
   5  11  -1       42.82       46.85      8.32 o 
   6  11  -1       40.87       41.68      5.61 o 
   7  11  -1        9.07       10.66      2.24 o 
   0  12  -1       24.56       27.65      5.01 o 
   1  12  -1       41.17       44.77      7.31 o 
   2  12  -1      117.05      131.37     20.52 o 
   3  12  -1        7.14        4.34      2.00 o 
   0  13  -1        4.55        4.16      1.80 o 
   1  13  -1       53.41       58.36      7.76 o 
   2  13  -1       87.06       91.47     11.75 o 
   3  13  -1       31.76       39.10      5.25 o 
   4  13  -1       10.21        9.90      2.95 o 
   0  14  -1        8.13       10.52      2.54 o 
   1  14  -1        5.47        6.06      2.58 o 
   1 -14   0        1.91        3.29      2.20 o 
   2 -14   0       14.71       12.40      2.61 o 
   2 -13   0       36.39       46.35      5.92 o 
   3 -13   0       17.30       27.12      5.03 o 
   4 -13   0        9.40       11.47      2.65 o 
   1 -12   0       60.09       69.39     10.82 o 
   2 -12   0       31.20       27.08      4.79 o 
   3 -12   0       54.87       56.65      9.49 o 
   4 -12   0       10.63       15.27      2.69 o 
   5 -12   0        6.10        8.66      2.46 o 
   6 -12   0       24.72       26.84      3.05 o 
   1 -11   0      135.46      134.78     16.82 o 
   2 -11   0      128.53      151.97     19.04 o 
   3 -11   0      131.02      161.36     24.98 o 
   4 -11   0        4.21        6.32      1.25 o 
   5 -11   0        2.92        2.75      1.94 o 
   6 -11   0       37.39       45.08      5.39 o 
   7 -11   0       14.04       12.46      1.55 o 
   1 -10   0      172.46      190.10     23.47 o 
   2 -10   0       22.39       27.95      3.82 o 
   3 -10   0        3.30        3.09      0.91 o 
   4 -10   0       36.24       37.20      3.74 o 
   5 -10   0       21.88       21.89      2.69 o 
   6 -10   0        6.60        7.55      1.37 o 
   1  -9   0       62.51       66.42      4.95 o 
   2  -9   0      181.28      165.04     15.71 o 
   3  -9   0      180.10      174.17     15.21 o 
   4  -9   0       66.06       75.41      6.83 o 
   5  -9   0       92.34      104.33      9.43 o 
   6  -9   0       41.15       44.51      5.05 o 
   1  -8   0      211.12      230.53      8.42 o 
   2  -8   0      144.40      143.91      5.31 o 
   4  -8   0        4.57        6.34      1.03 o 
   5  -8   0       80.17       85.33      7.69 o 
   1  -7   0       38.48       39.79      1.78 o 
   2  -7   0       56.69       47.72      2.32 o 
   3  -7   0       45.83       32.94      1.64 o 
   4  -7   0      238.63      275.06     18.60 o 
   5  -7   0       20.72       25.18      1.98 o 
   1  -6   0      114.58      124.65      2.91 o 
   2  -6   0      484.79      469.75      7.65 o 
   3  -6   0      113.92      110.57      4.04 o 
   4  -6   0       54.97       53.48      3.13 o 
   5  -6   0       85.93       85.20      5.72 o 
   1  -5   0      906.49      863.44     14.46 o 
   2  -5   0     1033.66     1069.76     15.63 o 
   3  -5   0      311.46      306.79      6.16 o 
   4  -5   0       62.65       48.29      1.98 o 
   1  -4   0      801.57      814.65     14.54 o 
   2  -4   0      174.78      172.43      3.80 o 
   3  -4   0     1448.51     1548.29     19.93 o 
   4  -4   0       30.79       33.18      1.11 o 
   1  -3   0     1223.49     1116.29     15.97 o 
   2  -3   0      994.49      995.23     13.31 o 
   3  -3   0     1110.55     1243.01     13.63 o 
   3  -1   0      147.22      116.77      2.06 o 
   4  -1   0      133.12      113.98      2.40 o 
   5  -1   0      165.82      150.98      3.21 o 
   6  -1   0       79.49       88.29      3.35 o 
   7  -1   0       18.89       18.12      1.49 o 
   8  -1   0       52.09       45.60      4.12 o 
   9  -1   0       68.98       65.25     10.02 o 
   1   0   0       35.30       28.21      0.85 o 
   2   0   0      330.51      277.30      5.53 o 
   3   0   0       41.38       39.40      1.27 o 
   4   0   0      265.23      275.14      5.43 o 
   5   0   0        2.18        2.99      0.44 o 
   6   0   0      895.16      981.99     30.98 o 
   7   0   0        0.03        0.44      0.48 o 
   8   0   0      105.94      109.54      9.94 o 
   9   0   0        4.60        4.36      0.93 o 
  10   0   0        2.05        1.88      0.87 o 
  11   0   0        5.97        4.32      1.49 o 
   0   1   0      459.99      342.78      6.08 o 
   2   1   0     2357.33     1945.49     38.05 o 
   3   1   0      137.23      117.50      3.21 o 
   4   1   0       81.20       95.06      2.71 o 
   5   1   0      304.09      306.85      6.36 o 
   6   1   0       14.65       17.31      1.09 o 
   7   1   0       44.51       43.52      3.21 o 
   8   1   0       64.40       67.07      6.30 o 
   9   1   0       62.18       62.08      7.41 o 
  10   1   0        0.92        0.77      1.23 o 
  11   1   0       18.44       22.15      2.73 o 
   0   2   0       92.99       90.39      2.61 o 
   2   2   0      644.58      591.75     10.95 o 
   3   2   0      136.38      129.41      3.13 o 
   4   2   0      825.54      864.35     13.55 o 
   5   2   0      538.63      564.65      8.91 o 
   6   2   0      173.09      192.14      6.58 o 
   7   2   0      169.75      179.46     12.16 o 
   8   2   0      149.62      169.42     15.43 o 
   9   2   0        5.54        5.92      1.23 o 
  10   2   0       38.82       62.99      8.68 o 
  11   2   0        3.16        2.93      1.60 o 
   1   3   0     1239.53     1166.23     18.84 o 
   2   3   0      758.29      744.43     10.58 o 
   3   3   0     1238.51     1165.72     16.06 o 
   4   3   0      652.66      701.41     12.48 o 
   5   3   0       24.53       23.91      1.33 o 
   6   3   0       63.46       71.55      2.89 o 
   7   3   0      169.41      144.34     14.18 o 
   8   3   0       83.69       90.31     11.71 o 
   9   3   0       64.75       71.71      8.32 o 
  10   3   0        1.03       -0.40      1.98 o 
  11   3   0       23.12       28.56      4.36 o 
   0   4   0      111.40       99.71      2.97 o 
   1   4   0     1007.58      891.19     14.58 o 
   2   4   0      360.86      360.03      7.90 o 
   3   4   0     1033.22     1021.97     15.97 o 
   4   4   0      132.29      132.81      3.68 o 
   5   4   0       27.45       26.44      1.43 o 
   6   4   0       12.74       11.77      1.33 o 
   7   4   0        5.16        4.30      0.97 o 
   8   4   0        3.91        2.52      1.86 o 
   9   4   0        9.91        8.20      2.63 o 
  10   4   0        4.38        6.83      2.14 o 
   0   5   0      504.30      449.63      7.49 o 
   1   5   0     1251.41     1324.08     16.92 o 
   2   5   0      770.04      777.04     11.41 o 
   3   5   0      687.37      693.31     11.67 o 
   4   5   0       22.93       20.58      1.29 o 
   5   5   0      320.35      308.57     10.74 o 
   6   5   0        4.83        4.64      0.99 o 
   7   5   0      288.91      327.43     40.01 o 
   8   5   0       95.95       90.13     12.84 o 
   9   5   0        5.15        3.51      2.04 o 
  10   5   0       22.68       16.58      4.54 o 
   0   6   0      863.36      897.55     14.98 o 
   1   6   0      259.34      270.92      5.65 o 
   2   6   0      645.57      682.83     10.62 o 
   3   6   0       57.91       49.62      3.74 o 
   4   6   0       97.11       94.80      4.28 o 
   5   6   0      161.20      174.87     17.27 o 
   6   6   0       46.82       45.46      5.61 o 
   7   6   0       79.12       76.48     10.02 o 
   8   6   0       44.71       44.13      7.90 o 
   9   6   0       18.91       19.39      3.59 o 
  10   6   0        9.11       11.59      3.01 o 
   0   7   0      209.10      200.92      6.95 o 
   1   7   0      124.99      120.79      5.07 o 
   2   7   0       43.81       47.62      2.36 o 
   3   7   0      128.81      129.15      6.66 o 
   4   7   0      184.40      173.22     16.56 o 
   5   7   0       21.25       22.11      3.01 o 
   6   7   0      196.05      213.89     27.30 o 
   7   7   0       13.71       11.05      2.52 o 
   9   7   0        2.55        0.48      2.24 o 
  10   7   0        6.29        5.63      2.89 o 
   0   8   0      144.33      139.59      5.15 o 
   1   8   0      317.91      318.16     11.57 o 
   2   8   0       10.90       10.80      1.33 o 
   3   8   0      131.79      133.86     12.88 o 
   4   8   0      243.89      266.50     25.75 o 
   5   8   0      118.94      122.02     15.13 o 
   6   8   0       51.10       57.70      7.53 o 
   7   8   0      107.69      118.04     18.52 o 
   8   8   0       20.44       17.31      3.96 o 
   9   8   0       18.12       17.71      3.88 o 
   0   9   0       11.14       10.44      1.43 o 
   1   9   0       58.49       56.91      5.63 o 
   2   9   0      134.39      129.72     12.40 o 
   3   9   0      109.05      117.56     12.08 o 
   4   9   0       67.57       67.65      8.70 o 
   5   9   0      217.88      223.44     28.39 o 
   6   9   0       65.00       64.14     10.80 o 
   7   9   0       34.45       32.49      6.52 o 
   8   9   0       33.66       29.42      5.11 o 
   9   9   0       11.84       12.66      3.23 o 
   0  10   0       82.47       88.15     11.35 o 
   1  10   0      128.31      135.15     16.72 o 
   2  10   0        1.99        0.55      1.35 o 
   3  10   0      146.22      155.77     19.29 o 
   4  10   0       98.99      104.09     13.57 o 
   5  10   0        9.99        9.49      2.38 o 
   6  10   0       30.42       38.80      6.62 o 
   0  11   0       35.74       38.09      5.39 o 
   1  11   0      247.35      261.13     31.89 o 
   2  11   0       16.90       14.98      2.50 o 
   3  11   0       76.22       78.32      9.88 o 
   4  11   0       44.90       45.18      7.49 o 
   5  11   0        9.62        9.69      2.52 o 
   6  11   0       27.37       23.22      3.92 o 
   7  11   0       19.88       20.20      4.16 o 
   0  12   0       33.09       36.78      6.38 o 
   1  12   0       25.91       21.49      3.72 o 
   2  12   0       32.73       26.96      4.67 o 
   3  12   0       95.52       80.78     13.57 o 
   4  12   0        5.42        6.73      1.78 o 
   5  12   0        5.05        4.73      2.18 o 
   0  13   0       27.49       28.84      3.94 o 
   1  13   0       10.79        9.45      2.04 o 
   2  13   0       28.25       22.26      3.74 o 
   3  13   0       46.20       46.05      6.42 o 
   0  14   0       11.89       14.98      3.11 o 
   1  14   0        2.84        2.24      1.96 o 
   2  14   0        3.91        3.01      2.04 o 
   3  14   0        2.17        2.81      2.02 o 
   1 -14   1       10.76       11.71      2.63 o 
   2 -14   1       57.86       63.03      8.95 o 
   1 -13   1       11.84       14.66      2.40 o 
   2 -13   1       70.27       91.57     11.15 o 
   3 -13   1       30.29       33.65      6.04 o 
   4 -13   1        4.31        4.69      2.22 o 
   1 -12   1       12.65       11.35      2.58 o 
   2 -12   1       81.69       91.71     15.41 o 
   3 -12   1       12.44       11.88      2.58 o 
   4 -12   1       27.33       35.14      4.44 o 
   5 -12   1        3.29        2.52      2.00 o 
   6 -12   1       14.57       11.65      1.86 o 
   1 -11   1       50.35       58.99      7.67 o 
   2 -11   1       31.29       32.82      4.60 o 
   3 -11   1       16.43       19.81      3.62 o 
   4 -11   1       64.30       69.59      8.26 o 
   5 -11   1       73.81       69.47      8.44 o 
   6 -11   1        4.75        3.72      1.27 o 
   7 -11   1        2.94        1.01      1.03 o 
   1 -10   1       78.06       73.21      9.23 o 
   2 -10   1        2.54        3.76      1.19 o 
   3 -10   1      104.62       96.70      8.89 o 
   4 -10   1       17.97       17.95      2.04 o 
   5 -10   1       16.97       17.73      2.42 o 
   6 -10   1       76.45       69.23      8.26 o 
   7 -10   1       11.77       12.08      1.58 o 
   1  -9   1       42.97       36.98      2.87 o 
   2  -9   1       34.33       27.30      2.12 o 
   3  -9   1        2.18        1.19      0.87 o 
   4  -9   1       26.23       26.46      2.69 o 
   5  -9   1       67.52       80.90      7.37 o 
   6  -9   1       13.87       14.32      2.73 o 
   1  -8   1      316.49      332.24     11.73 o 
   2  -8   1       22.15       21.00      1.76 o 
   3  -8   1       70.24       83.08      8.18 o 
   4  -8   1       36.61       38.57      2.97 o 
   5  -8   1       49.25       46.45      4.32 o 
   6  -8   1        4.14        2.97      0.65 o 
   1  -7   1      101.18      109.42      4.20 o 
   2  -7   1      150.58      138.02      5.45 o 
   3  -7   1        2.53        1.43      0.53 o 
   4  -7   1       17.20       18.68      1.53 o 
   5  -7   1        8.43        8.85      0.91 o 
   1  -6   1      326.33      284.57      7.31 o 
   2  -6   1       98.61       85.23      2.44 o 
   3  -6   1      244.59      234.71      7.76 o 
   4  -6   1      123.72      131.78      6.70 o 
   5  -6   1      276.78      291.89     19.00 o 
   1  -5   1      781.40      735.54     12.72 o 
   2  -5   1       58.58       60.69      1.58 o 
   3  -5   1      114.60      125.72      2.83 o 
   4  -5   1      321.05      341.75     10.95 o 
   1  -4   1       31.75       30.72      1.41 o 
   2  -4   1     2100.54     1984.11     25.04 o 
   3  -4   1     1208.70     1329.53     16.24 o 
   4  -4   1      403.86      431.80      5.88 o 
   1  -3   1     1268.29     1179.21     16.84 o 
   2  -3   1      876.57      789.72     11.53 o 
   2  -2   1      254.60      232.96      6.02 o 
   3  -2   1      178.38      178.39      2.59 o 
   1  -1   1      468.98      405.71      6.91 o 
   3  -1   1     1183.95     1186.73     14.78 o 
   4  -1   1      348.85      370.89      6.24 o 
   5  -1   1      415.30      427.34      7.39 o 
   6  -1   1        8.63        8.18      0.61 o 
   7  -1   1      701.51      751.19     48.63 o 
   8  -1   1      104.16      103.50      9.09 o 
   9  -1   1       67.17       56.75      6.22 o 
   3   0   1      105.32      107.68      2.58 o 
   4   0   1      383.37      383.86      6.85 o 
   5   0   1       47.83       49.64      1.78 o 
   6   0   1      194.92      193.70      7.29 o 
   7   0   1      170.00      208.36     14.06 o 
   8   0   1       91.56      106.77      9.71 o 
   9   0   1        2.97        2.16      0.75 o 
  10   0   1        1.22        0.34      0.77 o 
  11   0   1       16.63       13.91      1.66 o 
   1   1   1      683.68      606.67     10.36 o 
   2   1   1      665.46      610.05     11.09 o 
   3   1   1       21.95       19.61      0.95 o 
   4   1   1      844.91      883.67     12.84 o 
   5   1   1      205.04      223.91      5.11 o 
   6   1   1      371.64      420.33     13.87 o 
   7   1   1       58.99       60.81      4.58 o 
   8   1   1      160.04      180.41     16.22 o 
   9   1   1       18.93       24.30      3.07 o 
  10   1   1       27.15       20.62      2.22 o 
  11   1   1       26.01       30.96      3.19 o 
   2   2   1      841.53      754.97     12.76 o 
   3   2   1     1828.73     1661.97     24.27 o 
   4   2   1       87.95       89.83      2.52 o 
   5   2   1      187.30      193.13      3.88 o 
   6   2   1       85.70       90.11      3.62 o 
   7   2   1      136.78      139.09      9.82 o 
   8   2   1        0.15        0.42      0.89 o 
   9   2   1       10.01       10.74      1.78 o 
  10   2   1       26.54       36.17      5.45 o 
  11   2   1        2.74        1.86      1.39 o 
   2   3   1      323.55      306.75      5.47 o 
   3   3   1     1219.19     1153.77     16.28 o 
   4   3   1      131.05      111.68      2.54 o 
   5   3   1       99.81       94.96      3.57 o 
   6   3   1       34.44       30.80      1.66 o 
   7   3   1      115.24      101.44     10.68 o 
   8   3   1       74.38       91.85     11.92 o 
   9   3   1        7.63        7.45      1.68 o 
  10   3   1       51.86       52.79      7.05 o 
  11   3   1       10.20        7.82      2.97 o 
   0   4   1      653.10      648.42     11.39 o 
   1   4   1     3469.39     3184.43     64.93 o 
   2   4   1      232.19      225.73      4.97 o 
   3   4   1      137.23      139.41      3.41 o 
   4   4   1      253.22      275.18      5.29 o 
   5   4   1      120.91      122.28      4.93 o 
   6   4   1      116.05      113.72      7.98 o 
   7   4   1       58.02       55.40      5.33 o 
   8   4   1       21.70       20.88      3.82 o 
   9   4   1       46.28       35.18      6.97 o 
  10   4   1        3.25        4.73      2.52 o 
   0   5   1     1661.60     1641.55     23.06 o 
   1   5   1     2035.90     1974.13     29.36 o 
   2   5   1      118.20      132.66      3.17 o 
   3   5   1        5.35        5.53      0.65 o 
   4   5   1      318.28      326.22     11.47 o 
   5   5   1       12.31       11.57      1.03 o 
   6   5   1       46.11       39.64      3.25 o 
   7   5   1      101.99       88.70     11.81 o 
   8   5   1       44.17       48.23      6.71 o 
   9   5   1       50.11       53.84      9.57 o 
  10   5   1       16.45       18.96      4.26 o 
   0   6   1      227.89      268.38      6.46 o 
   1   6   1     1295.86     1242.79     20.20 o 
   2   6   1      210.51      182.24      4.79 o 
   3   6   1       64.19       58.67      4.26 o 
   4   6   1      111.08      105.62      4.32 o 
   5   6   1      144.60      146.62     14.80 o 
   6   6   1       59.17       58.18      5.88 o 
   7   6   1        5.19        9.07      2.12 o 
   8   6   1       29.60       40.67      6.87 o 
   9   6   1        0.92        2.20      2.30 o 
  10   6   1        7.30        8.58      2.61 o 
   0   7   1      171.92      180.41      6.91 o 
   1   7   1      168.12      175.80      6.24 o 
   2   7   1     1096.99     1152.70     37.44 o 
   3   7   1       30.89       30.94      1.62 o 
   4   7   1      543.65      536.84     49.34 o 
   5   7   1       72.78       72.54      7.21 o 
   6   7   1       50.41       39.58      5.86 o 
   7   7   1        9.97        9.01      2.06 o 
   9   7   1        5.03        6.95      2.36 o 
  10   7   1       17.18       13.67      3.53 o 
   0   8   1      656.11      621.90     19.61 o 
   1   8   1      264.22      245.19      9.13 o 
   2   8   1      366.17      347.08     15.93 o 
   3   8   1       15.08       17.37      2.18 o 
   4   8   1      411.59      430.87     39.97 o 
   5   8   1      230.50      227.60     28.31 o 
   6   8   1       86.30       92.25     11.57 o 
   7   8   1        2.59        3.01      1.74 o 
   8   8   1       29.25       25.47      5.49 o 
   9   8   1        3.05        6.99      3.25 o 
   0   9   1       97.76       97.26      9.45 o 
   1   9   1      486.50      454.82     42.29 o 
   2   9   1       35.90       32.25      3.76 o 
   3   9   1      164.53      171.24     16.22 o 
   4   9   1       45.57       40.13      5.49 o 
   5   9   1      109.96      105.22     13.85 o 
   6   9   1      182.55      166.03     26.42 o 
   7   9   1        9.53       11.55      3.05 o 
   8   9   1       19.98       23.39      3.70 o 
   9   9   1       11.65       13.33      3.17 o 
   0  10   1       85.42       82.26     10.40 o 
   1  10   1       48.58       48.49      6.30 o 
   2  10   1      121.47      127.72     15.91 o 
   3  10   1      118.72      119.11     14.78 o 
   4  10   1      110.25      102.39     13.37 o 
   5  10   1       12.73       13.29      2.71 o 
   6  10   1       14.78       13.21      2.91 o 
   0  11   1      102.77      110.85     13.87 o 
   1  11   1       26.23       25.55      3.62 o 
   2  11   1       16.29       15.51      2.54 o 
   3  11   1       28.27       32.64      4.52 o 
   4  11   1       34.32       32.82      5.80 o 
   5  11   1       12.17       10.64      2.28 o 
   7  11   1        1.56        2.79      2.18 o 
   0  12   1       30.36       45.72      7.39 o 
   1  12   1      118.03      123.62     19.04 o 
   2  12   1        3.25        0.99      1.53 o 
   3  12   1       43.03       40.63      6.79 o 
   4  12   1       17.13       16.26      3.41 o 
   5  12   1       64.69       61.47      7.59 o 
   6  12   1        1.06        1.96      2.02 o 
   0  13   1        3.02        2.06      1.74 o 
   2  13   1       14.46       12.20      2.20 o 
   3  13   1        1.83        3.74      2.06 o 
   5  13   1        4.96        7.82      2.61 o 
   0  14   1        0.79        2.22      1.86 o 
   1  14   1        8.80        7.98      2.38 o 
   2  14   1       16.18       13.09      2.87 o 
   3  14   1        8.36        6.60      2.04 o 
   1 -14   2        3.84        3.37      1.90 o 
   2 -14   2       43.49       55.03      7.84 o 
   1 -13   2       32.73       40.05      5.33 o 
   2 -13   2       16.30       15.53      2.87 o 
   3 -13   2       39.21       38.98      6.99 o 
   4 -13   2       14.44       11.81      2.85 o 
   1 -12   2       13.11       22.42      4.06 o 
   2 -12   2       22.35       24.92      4.65 o 
   3 -12   2       10.14        8.28      2.36 o 
   4 -12   2       16.29       21.35      3.39 o 
   5 -12   2        7.55        8.32      2.61 o 
   1 -11   2       53.41       52.23      6.83 o 
   2 -11   2       46.91       51.32      7.03 o 
   3 -11   2       31.51       33.71      5.43 o 
   4 -11   2       36.81       46.87      8.08 o 
   5 -11   2       10.16       11.59      1.58 o 
   6 -11   2       23.54       20.64      2.93 o 
   1 -10   2      133.48      145.47     18.03 o 
   2 -10   2       39.09       32.11      4.52 o 
   3 -10   2        8.12        7.09      1.19 o 
   4 -10   2      137.80      133.01     16.60 o 
   5 -10   2       14.11       16.44      2.20 o 
   6 -10   2       22.78       26.40      3.55 o 
   7 -10   2        0.99        0.20      0.87 o 
   1  -9   2      384.10      403.73     26.56 o 
   2  -9   2       56.59       49.42      3.51 o 
   3  -9   2      100.01       98.21      8.83 o 
   4  -9   2       36.10       37.16      3.55 o 
   5  -9   2       12.61       11.01      1.39 o 
   6  -9   2       39.60       43.78      4.89 o 
   1  -8   2      181.65      167.04      9.67 o 
   2  -8   2      112.29      105.36      7.11 o 
   3  -8   2      316.99      311.68     29.57 o 
   4  -8   2       47.76       55.86      5.07 o 
   5  -8   2       14.81       15.51      1.70 o 
   6  -8   2        9.93       11.41      1.35 o 
   1  -7   2       28.46       31.02      1.62 o 
   2  -7   2       72.03       73.27      2.99 o 
   3  -7   2      469.67      495.60     15.95 o 
   4  -7   2       61.27       69.43      4.89 o 
   5  -7   2       73.45       71.41      9.21 o 
   6  -7   2       27.98       38.31      3.41 o 
   1  -6   2      243.00      214.68      5.31 o 
   2  -6   2     1478.01     1514.30     46.65 o 
   3  -6   2      159.17      162.94      5.88 o 
   4  -6   2      100.54      100.76      3.74 o 
   5  -6   2      137.81      160.03     10.56 o 
   1  -5   2      109.39      112.43      3.35 o 
   2  -5   2     2012.76     1992.45     27.20 o 
   3  -5   2     2043.77     2248.34     25.93 o 
   4  -5   2       11.87       11.96      1.03 o 
   5  -5   2        3.39        3.31      0.42 o 
   1  -4   2     2193.56     2088.40     28.50 o 
   2  -4   2      171.68      175.46      4.16 o 
   3  -4   2      640.68      651.73     10.74 o 
   4  -4   2      184.18      196.74      6.60 o 
   1  -3   2     2223.17     2083.77     38.76 o 
   2  -3   2     1015.87      991.11     15.23 o 
   3  -3   2      133.75      139.29      2.69 o 
   4  -3   2      230.88      249.13      4.24 o 
   2  -2   2      370.57      385.81      7.25 o 
   3  -2   2     2520.88     2473.46     41.89 o 
   4  -2   2      439.24      472.61      8.85 o 
   5  -2   2       22.46       23.91      0.97 o 
   6  -2   2        6.76        5.41      0.38 o 
   2  -1   2      474.59      441.68      7.84 o 
   3  -1   2      496.79      454.88      8.30 o 
   4  -1   2      214.62      225.73      4.67 o 
   5  -1   2       91.52       85.22      3.09 o 
   6  -1   2       71.41       66.89      2.67 o 
   7  -1   2      496.15      513.17     33.42 o 
   8  -1   2       58.12       62.85      5.67 o 
   9  -1   2       43.85       38.67      4.32 o 
  10  -1   2       16.43       12.42      1.82 o 
   0   0   2       41.95       37.97      1.37 o 
   1   0   2      288.64      262.48      5.70 o 
   2   0   2     1581.67     1423.28     28.56 o 
   3   0   2     1785.30     1644.80     21.63 o 
   4   0   2      640.78      719.32     10.99 o 
   5   0   2      133.78      140.62      3.62 o 
   6   0   2      497.18      559.50     18.76 o 
   7   0   2      210.02      249.39     16.74 o 
   8   0   2        3.00        2.79      0.71 o 
   9   0   2       63.99       67.59      7.63 o 
  10   0   2        3.99        2.24      0.83 o 
  11   0   2       12.37        9.96      1.45 o 
   0   1   2      119.78      105.14      3.05 o 
   1   1   2      574.04      525.18      9.75 o 
   2   1   2     2279.72     2102.63     27.81 o 
   3   1   2       81.89       77.69      2.24 o 
   4   1   2      374.62      415.14      7.05 o 
   5   1   2       81.17       95.34      2.69 o 
   6   1   2      243.40      307.64     10.30 o 
   7   1   2      376.11      426.47     28.35 o 
   8   1   2      112.80      111.50     10.30 o 
   9   1   2       39.83       41.32      4.89 o 
  10   1   2        8.80        8.44      1.51 o 
  11   1   2        9.24        6.60      2.16 o 
   1   2   2      872.84      795.74     13.55 o 
   2   2   2       76.08       75.09      2.18 o 
   3   2   2      298.20      286.98      5.45 o 
   4   2   2      623.01      675.38     10.50 o 
   5   2   2      316.47      346.92     11.37 o 
   6   2   2      365.59      408.96     13.61 o 
   7   2   2       46.86       50.51      3.88 o 
   8   2   2       40.48       41.24      4.24 o 
   9   2   2        5.43        6.00      1.35 o 
  10   2   2        5.37        5.25      1.76 o 
  11   2   2        1.70        1.23      1.37 o 
   1   3   2      673.40      601.81     10.36 o 
   2   3   2       49.65       51.11      1.64 o 
   3   3   2     1182.45     1119.29     15.53 o 
   4   3   2       35.34       34.94      1.27 o 
   5   3   2       29.45       32.78      1.58 o 
   6   3   2      150.46      148.40      5.72 o 
   8   3   2        3.12        5.27      1.15 o 
   9   3   2       22.33       22.30      3.21 o 
  10   3   2        6.43        8.18      2.38 o 
  11   3   2       13.27       17.05      3.39 o 
   0   4   2       62.05       59.64      2.16 o 
   1   4   2      909.21      842.01     14.10 o 
   2   4   2     1004.25      920.65     13.71 o 
   3   4   2       67.14       73.57      1.96 o 
   4   4   2      833.79      856.67     12.14 o 
   5   4   2       53.72       54.06      2.26 o 
   6   4   2      648.84      684.08     63.25 o 
   7   4   2       97.08       88.36      8.20 o 
   8   4   2       72.81       66.75      9.29 o 
   9   4   2        1.61        2.48      2.20 o 
  10   4   2        3.19        2.99      1.88 o 
   0   5   2      718.34      689.64     12.38 o 
   1   5   2       29.07       27.00      1.11 o 
   2   5   2      235.70      272.54      5.92 o 
   3   5   2      737.98      738.81     11.05 o 
   4   5   2      341.98      340.96     11.81 o 
   5   5   2      185.61      187.13      6.60 o 
   6   5   2      148.27      152.66     14.86 o 
   7   5   2      139.34      135.81     17.59 o 
   8   5   2       92.98       86.09     11.67 o 
   9   5   2        6.08        4.83      2.06 o 
  10   5   2        3.73        3.43      2.46 o 
   0   6   2     1059.15     1103.46     16.34 o 
   1   6   2     3115.70     2998.02     36.61 o 
   2   6   2      135.99      107.82      2.87 o 
   3   6   2        2.28        4.28      1.05 o 
   4   6   2      536.13      537.79     18.14 o 
   5   6   2      231.57      225.20     21.29 o 
   6   6   2      106.23      109.80     11.39 o 
   7   6   2       31.51       31.06      4.48 o 
   8   6   2        5.47        5.27      1.98 o 
   9   6   2       15.26       12.84      2.75 o 
  10   6   2        0.89        0.14      2.02 o 
   0   7   2       41.85       41.24      1.94 o 
   1   7   2      160.92      162.15      5.92 o 
   2   7   2       83.55       84.86      3.57 o 
   3   7   2       13.79       12.52      1.56 o 
   4   7   2      427.39      453.37     42.69 o 
   5   7   2      218.62      227.74     21.83 o 
   6   7   2      185.87      213.51     26.31 o 
   7   7   2       50.81       45.00      6.73 o 
   9   7   2       10.60        9.39      2.54 o 
  10   7   2        8.83        9.43      2.50 o 
   0   8   2      899.23      941.43     29.47 o 
   1   8   2      406.25      395.65     14.12 o 
   2   8   2        8.89       10.04      1.41 o 
   3   8   2       11.46       11.75      1.90 o 
   4   8   2      148.16      145.73     14.68 o 
   5   8   2      110.25      117.74     15.21 o 
   6   8   2      169.02      167.87     21.10 o 
   7   8   2       19.01       20.58      3.74 o 
   8   8   2       16.40       14.28      3.47 o 
   9   8   2       14.85       15.99      3.41 o 
   0   9   2       53.07       60.30      6.14 o 
   1   9   2      572.16      601.40     55.94 o 
   2   9   2      200.44      217.24     20.80 o 
   3   9   2        5.98        8.32      1.70 o 
   4   9   2       57.00       54.02      7.33 o 
   5   9   2      112.53      120.10     15.71 o 
   6   9   2        0.92       -1.47      1.51 o 
   7   9   2       32.40       33.63      6.16 o 
   8   9   2       18.65       21.75      3.94 o 
   9   9   2        1.33        1.33      2.48 o 
   0  10   2       81.23       79.71     10.26 o 
   1  10   2      195.29      186.46     23.35 o 
   2  10   2      299.20      323.67     40.29 o 
   3  10   2        2.13        2.30      1.53 o 
   4  10   2      142.70      130.24     16.78 o 
   5  10   2        8.50        9.37      2.28 o 
   6  10   2        3.73        1.88      1.78 o 
   7  10   2        8.92        8.68      2.48 o 
   8  10   2        0.93       -1.70      2.46 o 
   0  11   2      153.05      138.08     17.35 o 
   1  11   2       77.17       66.71      8.78 o 
   2  11   2      128.78      127.90     16.08 o 
   3  11   2      137.38      139.55     17.19 o 
   4  11   2       65.48       59.23      9.81 o 
   5  11   2       15.40       16.20      3.25 o 
   7  11   2       29.64       37.26      6.46 o 
   0  12   2       42.15       45.60      7.21 o 
   1  12   2      105.68      110.09     16.92 o 
   2  12   2       73.85       76.18     11.77 o 
   3  12   2        0.70        2.44      1.68 o 
   4  12   2       16.21       13.57      3.09 o 
   5  12   2       15.15       16.64      3.39 o 
   6  12   2        7.96        6.56      2.30 o 
   0  13   2       17.55       12.90      3.29 o 
   2  13   2       59.27       68.97      8.00 o 
   3  13   2       28.95       21.57      3.27 o 
   4  13   2        9.15        7.75      2.34 o 
   5  13   2        8.79       10.89      2.61 o 
   0  14   2       27.04       35.28      7.11 o 
   1  14   2       14.06       16.20      3.29 o 
   2  14   2       16.04       17.04      3.49 o 
   3  14   2        0.19        1.53      1.92 o 
   1 -14   3        4.53        5.59      2.24 o 
   1 -13   3       26.69       27.63      3.82 o 
   2 -13   3        5.72        6.97      2.26 o 
   3 -13   3        6.79        5.17      2.24 o 
   4 -13   3        4.14        5.45      2.04 o 
   1 -12   3       39.31       40.96      7.17 o 
   2 -12   3       21.15       20.03      3.76 o 
   3 -12   3        2.33        2.61      1.90 o 
   4 -12   3        2.82        4.44      1.68 o 
   5 -12   3        5.63        4.87      2.06 o 
   1 -11   3       18.36       16.40      2.77 o 
   2 -11   3       99.10       92.39     14.40 o 
   3 -11   3        4.57        6.04      1.94 o 
   4 -11   3       15.53       17.71      3.47 o 
   5 -11   3       42.86       52.12      4.62 o 
   6 -11   3       53.74       47.98      5.65 o 
   1 -10   3       49.69       47.40      6.06 o 
   2 -10   3       14.67       14.24      2.32 o 
   3 -10   3       70.84       73.43      9.73 o 
   4 -10   3       41.00       43.93      4.99 o 
   5 -10   3        2.05        0.91      1.17 o 
   6 -10   3        7.27        4.91      1.19 o 
   7 -10   3       12.94       11.83      1.80 o 
   1  -9   3      118.07      119.09     11.25 o 
   2  -9   3      150.25      137.31     12.16 o 
   3  -9   3       29.67       22.28      3.64 o 
   4  -9   3      149.92      159.52     14.08 o 
   5  -9   3       54.58       73.83      8.08 o 
   6  -9   3       20.44       18.16      2.44 o 
   7  -9   3       12.07       11.69      1.25 o 
   1  -8   3      497.19      462.07     30.84 o 
   2  -8   3      128.13      128.69      8.74 o 
   3  -8   3        1.69        1.03      1.07 o 
   4  -8   3       22.02       21.95      2.26 o 
   5  -8   3        2.72        2.44      1.41 o 
   6  -8   3       31.54       31.93      3.68 o 
   1  -7   3      150.77      142.38      5.49 o 
   2  -7   3      357.27      355.64     11.85 o 
   3  -7   3      156.80      164.21     10.91 o 
   4  -7   3      178.27      189.35     12.70 o 
   5  -7   3       97.15       94.96      8.38 o 
   6  -7   3       11.48       10.16      1.15 o 
   1  -6   3      256.53      223.62      4.93 o 
   2  -6   3       30.28       30.56      1.55 o 
   3  -6   3      445.10      465.22     14.72 o 
   4  -6   3       76.94       80.08      4.18 o 
   5  -6   3        6.24        5.21      0.75 o 
   6  -6   3       75.51       76.42      6.66 o 
   1  -5   3      824.55      857.62     14.78 o 
   2  -5   3      241.06      252.44      5.15 o 
   3  -5   3     1214.71     1248.83     38.49 o 
   4  -5   3        4.49        4.69      0.53 o 
   5  -5   3       76.10       75.39      5.11 o 
   1  -4   3      624.31      612.91      9.88 o 
   2  -4   3      192.51      191.19      4.60 o 
   3  -4   3      262.92      255.47      5.41 o 
   4  -4   3       40.15       41.93      1.88 o 
   5  -4   3       11.05        9.07      0.59 o 
   1  -3   3      136.66      109.64      3.05 o 
   2  -3   3      239.25      236.99      5.49 o 
   3  -3   3      239.89      252.36      5.29 o 
   4  -3   3      884.43      954.60     12.93 o 
   5  -3   3      240.67      240.47     10.66 o 
   6  -3   3       76.24       78.08      5.15 o 
   1  -2   3       42.10       45.28      1.84 o 
   2  -2   3     1552.25     1449.71     21.51 o 
   3  -2   3      922.21     1001.72     14.66 o 
   4  -2   3      181.50      195.98      4.56 o 
   5  -2   3       72.12       77.05      2.91 o 
   6  -2   3       42.50       39.08      1.60 o 
   7  -2   3       33.62       41.34      2.89 o 
   8  -2   3        1.31        0.75      0.52 o 
   1  -1   3     1369.67     1117.66     19.75 o 
   2  -1   3     1346.81     1205.59     19.25 o 
   3  -1   3      201.72      189.49      5.17 o 
   4  -1   3       75.78       76.66      2.38 o 
   5  -1   3       73.10       70.60      2.85 o 
   6  -1   3       83.95       83.19      3.21 o 
   7  -1   3       87.25       89.93      6.14 o 
   8  -1   3       95.35      102.86      9.19 o 
   9  -1   3       38.45       34.49      4.00 o 
  10  -1   3       24.56       23.63      2.20 o 
   0   0   3      993.35      799.28     14.98 o 
   2   0   3      928.52      844.56     14.88 o 
   3   0   3      348.51      355.91      7.21 o 
   4   0   3      928.01     1037.46     16.02 o 
   5   0   3      337.42      396.78     12.80 o 
   6   0   3       27.08       29.38      1.96 o 
   7   0   3       65.82       67.88      4.85 o 
   8   0   3       91.09       87.31      8.02 o 
   9   0   3       70.99       76.70      8.54 o 
  10   0   3       14.82       13.13      1.55 o 
  11   0   3        3.12        0.26      1.17 o 
   0   1   3      913.38      852.23     14.70 o 
   1   1   3     1881.58     1640.10     25.67 o 
   2   1   3     1911.93     1729.28     25.43 o 
   3   1   3      319.77      303.34      6.24 o 
   4   1   3      793.86      795.88     13.19 o 
   5   1   3      105.55      118.73      4.42 o 
   6   1   3       21.52       22.07      1.31 o 
   7   1   3      273.79      302.19     20.34 o 
   8   1   3      142.15      144.40     13.05 o 
   9   1   3       19.01       21.35      2.77 o 
  10   1   3        2.45        2.67      1.05 o 
  11   1   3        4.31        2.85      1.92 o 
   2   2   3     1703.28     1696.12     23.91 o 
   3   2   3      105.63      101.12      2.48 o 
   4   2   3     1293.81     1345.87     18.16 o 
   5   2   3       43.88       43.88      1.96 o 
   6   2   3       32.11       31.75      1.60 o 
   7   2   3      391.70      438.18     29.20 o 
   8   2   3       73.77       74.02      6.95 o 
   9   2   3        0.60        0.04      0.99 o 
  10   2   3        5.59        4.73      2.10 o 
  11   2   3        0.60        2.02      1.35 o 
   0   3   3     1785.83     1691.15     24.60 o 
   1   3   3     1352.87     1288.69     20.03 o 
   2   3   3      360.93      339.32      6.36 o 
   3   3   3      171.22      190.24      3.92 o 
   4   3   3      521.84      550.35      9.43 o 
   5   3   3      420.21      468.56     15.47 o 
   6   3   3      295.92      306.87     10.38 o 
   8   3   3      136.00      148.64     13.49 o 
   9   3   3        1.64       -0.34      1.49 o 
  10   3   3        2.26        1.39      1.76 o 
   0   4   3      409.79      376.08      8.18 o 
   1   4   3      175.91      179.74      4.42 o 
   2   4   3      157.21      154.21      3.74 o 
   3   4   3      614.31      618.91     10.38 o 
   4   4   3       90.84       97.12      2.48 o 
   5   4   3      276.98      295.44     10.14 o 
   6   4   3      125.67      137.29      9.35 o 
   7   4   3      397.17      394.46     34.80 o 
   8   4   3       82.08       95.24     12.00 o 
   9   4   3       21.24       16.88      4.00 o 
  10   4   3        0.17       -0.83      2.30 o 
   0   5   3        2.29        2.36      0.53 o 
   1   5   3      465.34      442.69      8.50 o 
   2   5   3      369.30      365.01      6.64 o 
   3   5   3        5.22        5.78      0.67 o 
   4   5   3       90.15       86.21      3.41 o 
   5   5   3        2.12        3.43      0.85 o 
   6   5   3       20.20       28.58      3.57 o 
   7   5   3      141.81      169.56     21.06 o 
   8   5   3       22.71       24.44      3.80 o 
   9   5   3       18.37       16.20      3.78 o 
  10   5   3        5.46        5.07      2.83 o 
   0   6   3      559.42      553.56     10.89 o 
   1   6   3      337.88      356.57      6.83 o 
   2   6   3      548.87      521.31      9.37 o 
   3   6   3       90.77       92.62      3.70 o 
   4   6   3      381.97      386.74     13.11 o 
   5   6   3      190.55      198.32     18.82 o 
   6   6   3      188.67      204.16     25.18 o 
   7   6   3       63.80       65.96      8.83 o 
   8   6   3       34.46       25.69      4.79 o 
   9   6   3       10.49       11.11      2.52 o 
  10   6   3        1.33        2.52      2.12 o 
   0   7   3      200.91      205.09      7.90 o 
   1   7   3       88.05       80.28      4.89 o 
   2   7   3       10.56       13.21      1.01 o 
   3   7   3      108.40      103.66      5.70 o 
   4   7   3       47.40       41.95      4.36 o 
   5   7   3      184.23      198.56     19.17 o 
   6   7   3      589.36      650.74     79.21 o 
   7   7   3       18.09       18.05      3.19 o 
   9   7   3        8.12        8.95      2.83 o 
   0   8   3       30.77       29.20      1.66 o 
   1   8   3       53.96       54.06      3.53 o 
   2   8   3       93.03       86.11      5.03 o 
   3   8   3       25.01       19.15      2.50 o 
   4   8   3       33.22       28.46      3.31 o 
   5   8   3      373.53      394.11     48.67 o 
   6   8   3        4.63        1.66      1.72 o 
   7   8   3       24.54       28.27      4.89 o 
   8   8   3       35.61       32.17      4.71 o 
   9   8   3        6.21        4.89      2.52 o 
   0   9   3       76.90       82.18      8.30 o 
   1   9   3      106.31      122.69     12.00 o 
   2   9   3      147.60      152.74     14.84 o 
   3   9   3       47.57       47.32      6.30 o 
   4   9   3      453.28      474.80     58.39 o 
   5   9   3      237.51      231.90     29.47 o 
   6   9   3       51.20       54.14      9.03 o 
   7   9   3       34.37       31.75      5.61 o 
   8   9   3        6.81       10.06      2.65 o 
   9   9   3        2.49        7.19      2.54 o 
   0  10   3      184.35      191.15     23.81 o 
   1  10   3       44.11       52.43      6.81 o 
   2  10   3       33.46       37.10      5.31 o 
   3  10   3      104.66      114.06     14.22 o 
   4  10   3        2.85        2.71      1.68 o 
   5  10   3       59.10       50.23      8.40 o 
   6  10   3       13.39        8.28      2.40 o 
   7  10   3       25.88       22.54      3.76 o 
   8  10   3        6.45        5.84      2.12 o 
   0  11   3        0.44        1.21      1.41 o 
   1  11   3       82.04       97.04     12.68 o 
   2  11   3      114.35      120.95     15.21 o 
   3  11   3       57.51       59.33      7.65 o 
   4  11   3       18.73       20.86      3.74 o 
   5  11   3       20.81       16.20      3.43 o 
   6  11   3       18.19       15.51      2.85 o 
   7  11   3        3.08        5.01      2.20 o 
   0  12   3       32.57       36.96      6.04 o 
   1  12   3       71.59       78.48     12.36 o 
   2  12   3       73.44       79.99     12.44 o 
   3  12   3       23.26       24.07      4.75 o 
   4  12   3       14.86        9.79      2.34 o 
   5  12   3        9.17        9.75      2.44 o 
   6  12   3       46.15       39.77      5.94 o 
   0  13   3       68.46       55.60      7.80 o 
   1  13   3        3.72        2.16      1.53 o 
   2  13   3       54.43       47.50      6.66 o 
   3  13   3        5.61        4.97      1.96 o 
   4  13   3       37.62       40.07      6.83 o 
   5  13   3        1.52        2.91      2.16 o 
   0  14   3        2.75        6.10      2.08 o 
   1  14   3       93.54       91.79     16.40 o 
   2  14   3       37.43       30.15      5.61 o 
   3  14   3       19.14       20.28      3.62 o 
   1 -13   4        1.44        1.92      1.74 o 
   2 -13   4       27.84       30.98      5.86 o 
   3 -13   4       16.10       19.08      3.84 o 
   1 -12   4        8.60        6.95      1.96 o 
   2 -12   4        5.91        5.51      2.00 o 
   3 -12   4        3.38        4.91      1.88 o 
   4 -12   4       85.22      114.17     18.72 o 
   5 -12   4        5.35        9.27      2.71 o 
   1 -11   4       15.16       18.62      3.41 o 
   2 -11   4        5.37        3.55      1.68 o 
   3 -11   4       18.32       24.44      4.50 o 
   4 -11   4       15.58       18.82      3.82 o 
   5 -11   4       19.11       25.69      3.74 o 
   6 -11   4        5.50        3.92      1.45 o 
   1 -10   4      263.88      282.74     34.74 o 
   2 -10   4       10.80       11.92      2.10 o 
   3 -10   4       40.74       44.47      5.78 o 
   4 -10   4        7.98        8.74      1.53 o 
   5 -10   4       80.44       63.47     10.70 o 
   6 -10   4        7.72        7.13      1.33 o 
   7 -10   4        1.64        3.37      1.35 o 
   1  -9   4      251.42      249.13     30.31 o 
   2  -9   4      111.56      114.37     14.26 o 
   3  -9   4       15.19       10.76      1.47 o 
   4  -9   4        0.75        1.45      1.01 o 
   5  -9   4       41.72       41.06      4.69 o 
   6  -9   4       38.90       39.16      4.73 o 
   7  -9   4       11.41        8.91      1.25 o 
   1  -8   4      199.93      191.05     12.78 o 
   2  -8   4      374.89      325.03     30.62 o 
   3  -8   4      263.36      239.42     16.06 o 
   4  -8   4      178.01      188.63     16.52 o 
   5  -8   4       38.51       35.10      3.29 o 
   6  -8   4       53.50       40.96      4.67 o 
   7  -8   4        1.92        1.56      0.67 o 
   1  -7   4      113.90      107.12      4.30 o 
   2  -7   4      106.75      110.81      4.44 o 
   3  -7   4       57.00       52.25      3.82 o 
   4  -7   4       66.64       59.25      6.18 o 
   5  -7   4       43.01       52.02      4.69 o 
   6  -7   4      134.75      128.83     11.23 o 
   1  -6   4      165.66      166.67      6.58 o 
   2  -6   4     1656.49     1729.10     53.56 o 
   3  -6   4        2.86        1.37      0.69 o 
   4  -6   4       11.63       13.47      1.19 o 
   5  -6   4       97.85       90.19      6.24 o 
   6  -6   4       91.86      103.00      9.03 o 
   1  -5   4      148.39      152.37      4.32 o 
   2  -5   4      227.91      238.23      5.05 o 
   3  -5   4      158.52      156.74      5.76 o 
   4  -5   4       88.82       97.06      3.64 o 
   5  -5   4       72.71       65.98      4.56 o 
   6  -5   4      236.48      245.03     21.10 o 
   1  -4   4      705.72      694.81     12.44 o 
   2  -4   4     1187.80     1182.41     18.30 o 
   3  -4   4      378.82      396.32      8.46 o 
   4  -4   4      289.20      270.60      9.55 o 
   5  -4   4       12.53       10.76      0.77 o 
   6  -4   4      119.75      114.10      7.55 o 
   1  -3   4      222.30      228.49      5.61 o 
   2  -3   4      316.99      362.61      7.69 o 
   3  -3   4      701.45      723.46     12.58 o 
   4  -3   4       81.37       76.68      3.23 o 
   6  -3   4        5.54        5.19      0.59 o 
   7  -3   4      138.52      121.52     10.60 o 
   1  -2   4      329.86      321.01      7.88 o 
   2  -2   4      525.03      532.80     14.14 o 
   3  -2   4      197.43      237.90      5.76 o 
   4  -2   4      963.59     1060.45     17.33 o 
   5  -2   4       60.79       65.72      2.50 o 
   6  -2   4        9.28       10.08      0.95 o 
   7  -2   4      118.76      124.71     10.89 o 
   8  -2   4       33.32       26.42      2.48 o 
   9  -2   4       35.81       31.97      5.29 o 
   1  -1   4      466.27      420.59      9.49 o 
   2  -1   4      254.68      255.47      6.77 o 
   3  -1   4      475.38      483.64     10.20 o 
   4  -1   4      263.94      294.89      6.52 o 
   5  -1   4      352.10      350.31     12.02 o 
   6  -1   4      198.83      206.28      7.05 o 
   7  -1   4       18.78       21.73      1.78 o 
   8  -1   4       61.76       57.31      5.29 o 
   9  -1   4       19.86       19.87      2.46 o 
  10  -1   4       13.89       10.82      1.39 o 
   0   0   4      180.37      185.29      5.21 o 
   1   0   4     2901.17     2615.38     39.16 o 
   2   0   4     1214.40     1122.67     19.53 o 
   3   0   4     1599.20     1622.06     23.91 o 
   4   0   4      276.33      277.08      5.82 o 
   5   0   4      264.59      269.73      9.55 o 
   6   0   4       38.24       38.31      2.44 o 
   7   0   4      371.65      369.76     24.50 o 
   8   0   4       37.03       40.67      3.90 o 
   9   0   4       60.72       57.68      6.62 o 
  10   0   4       16.22       13.43      1.80 o 
  11   0   4        6.18        6.62      1.51 o 
   1   1   4      272.37      271.08      7.05 o 
   2   1   4       41.27       46.09      1.80 o 
   3   1   4      150.20      166.33      4.26 o 
   4   1   4     1239.91     1346.19     18.84 o 
   5   1   4      240.19      267.79      9.41 o 
   6   1   4       53.66       53.40      2.28 o 
   7   1   4      110.66      104.88      7.33 o 
   8   1   4       15.73       12.72      1.56 o 
   9   1   4       12.28       11.41      1.90 o 
  10   1   4        8.60        3.96      1.35 o 
  11   1   4        1.20        0.61      1.33 o 
   0   2   4      270.73      252.58      6.22 o 
   1   2   4      260.05      249.01      6.22 o 
   2   2   4      980.42      920.11     14.36 o 
   3   2   4     1499.84     1545.52     22.52 o 
   4   2   4      600.94      643.65     10.76 o 
   5   2   4      147.10      150.84      5.31 o 
   6   2   4      122.59      120.24      4.73 o 
   7   2   4      274.95      284.27     19.06 o 
   8   2   4       48.37       44.09      4.50 o 
   9   2   4       21.25       21.59      4.14 o 
  10   2   4        5.79        4.22      1.47 o 
   0   3   4      169.67      175.42      4.34 o 
   1   3   4     1421.07     1348.45     21.39 o 
   2   3   4       90.56       90.25      2.48 o 
   3   3   4     3197.15     3329.69     36.59 o 
   4   3   4      294.32      327.11      6.10 o 
   5   3   4      128.12      115.38      4.26 o 
   6   3   4      188.29      188.04     12.78 o 
   7   3   4       26.55       29.06      4.28 o 
   8   3   4       22.89       21.23      2.40 o 
   9   3   4       68.04       67.78     10.85 o 
  10   3   4       14.18       16.01      3.11 o 
   0   4   4       53.26       52.16      2.00 o 
   1   4   4      875.78      791.10     14.08 o 
   2   4   4      569.90      550.39      9.86 o 
   3   4   4      297.15      323.23      6.16 o 
   4   4   4      479.95      472.07     15.21 o 
   5   4   4      445.37      480.77     15.81 o 
   6   4   4      117.21      116.41      8.18 o 
   7   4   4       13.35       11.01      2.32 o 
   8   4   4       56.03       58.49      8.02 o 
   9   4   4       45.17       48.11      8.30 o 
  10   4   4       11.48       12.46      2.93 o 
   0   5   4      388.39      374.83      7.47 o 
   1   5   4      118.20      119.23      3.41 o 
   2   5   4      442.87      438.48      8.93 o 
   3   5   4      433.59      479.22      7.98 o 
   4   5   4      436.72      440.93     14.76 o 
   5   5   4      867.70      910.68     29.73 o 
   6   5   4      432.76      471.81     44.73 o 
   7   5   4       95.45       98.61     12.88 o 
   8   5   4       20.36       20.38      4.00 o 
   9   5   4        4.92        4.22      1.96 o 
  10   5   4       15.52       13.81      3.35 o 
   0   6   4       92.49       86.88      2.69 o 
   1   6   4       42.69       46.51      1.88 o 
   2   6   4       72.04       65.17      2.75 o 
   3   6   4       98.48       96.13      3.82 o 
   4   6   4       24.10       16.56      1.82 o 
   5   6   4      141.00      149.26     14.32 o 
   6   6   4       16.82       16.58      2.77 o 
   7   6   4      310.75      346.21     43.60 o 
   8   6   4       23.67       19.35      4.04 o 
   9   6   4        4.47        4.00      1.96 o 
  10   6   4       15.11       16.04      3.09 o 
   0   7   4       32.51       36.67      1.80 o 
   1   7   4      216.31      216.46      7.92 o 
   2   7   4       34.18       34.88      1.84 o 
   3   7   4      390.56      403.77     19.47 o 
   4   7   4       31.32       41.85      4.50 o 
   5   7   4      221.80      237.30     22.24 o 
   6   7   4       36.59       37.66      5.43 o 
   7   7   4       25.70       27.00      4.28 o 
   8   7   4       36.86       41.87      7.33 o 
   9   7   4        8.27        6.18      2.81 o 
   0   8   4        7.20        7.41      0.99 o 
   1   8   4       64.52       65.62      3.92 o 
   2   8   4       71.55       71.01      7.17 o 
   3   8   4      115.47      111.40     11.07 o 
   4   8   4      213.08      216.60     20.38 o 
   5   8   4       28.19       34.57      4.89 o 
   6   8   4       58.31       56.10      7.53 o 
   7   8   4        6.22        8.91      2.44 o 
   8   8   4       17.26       23.61      3.43 o 
   9   8   4        8.67        8.38      2.69 o 
   0   9   4       21.16       16.76      2.18 o 
   1   9   4      111.54      104.81     10.85 o 
   2   9   4      222.73      236.89     22.42 o 
   3   9   4      238.35      245.31     30.47 o 
   4   9   4      121.09      122.55     15.71 o 
   5   9   4       17.13       15.51      2.79 o 
   6   9   4       78.28       79.29     12.56 o 
   7   9   4       35.05       34.03      6.08 o 
   8   9   4        0.24        1.37      1.94 o 
   0  10   4        7.26        7.01      1.78 o 
   1  10   4        8.53        7.63      1.62 o 
   2  10   4       42.53       39.20      5.55 o 
   3  10   4       32.66       28.86      4.04 o 
   4  10   4       19.38       15.05      2.75 o 
   5  10   4       28.73       27.16      4.83 o 
   6  10   4       58.54       49.34      8.52 o 
   7  10   4       25.64       25.06      3.78 o 
   8  10   4       58.15       43.95      6.75 o 
   0  11   4       42.63       47.34      6.68 o 
   1  11   4       37.14       39.62      5.55 o 
   2  11   4      146.30      144.94     17.97 o 
   3  11   4       32.09       33.04      5.84 o 
   4  11   4       22.37       22.17      3.96 o 
   5  11   4       66.23       53.98      9.19 o 
   6  11   4       20.24       18.14      2.91 o 
   7  11   4        6.96        5.94      2.06 o 
   0  12   4       42.73       48.17      8.04 o 
   1  12   4       67.98       80.98     12.78 o 
   2  12   4       14.11       11.23      2.71 o 
   3  12   4       69.16       57.90     10.02 o 
   4  12   4       23.99       18.68      3.01 o 
   5  12   4       13.54       13.39      3.05 o 
   6  12   4       46.26       36.13      5.31 o 
   0  13   4        5.91        5.67      1.96 o 
   1  13   4        3.51        2.83      1.74 o 
   2  13   4       76.70       65.86      8.79 o 
   3  13   4        4.52        4.75      2.44 o 
   4  13   4        3.56        5.21      2.20 o 
   5  13   4       13.16       10.99      2.59 o 
   0  14   4       43.60       49.56      8.72 o 
   1  14   4        9.90        9.79      2.71 o 
   2  14   4       10.14       11.21      2.75 o 
   3  14   4        3.37        5.65      2.06 o 
   1 -13   5        0.96        0.79      2.16 o 
   2 -13   5       21.66       26.88      4.83 o 
   3 -13   5       16.35       16.62      3.49 o 
   1 -12   5       27.04       33.69      6.00 o 
   2 -12   5        1.40        0.75      1.70 o 
   3 -12   5       29.99       28.82      4.42 o 
   4 -12   5        4.56        6.95      2.71 o 
   1 -11   5       55.79       61.82      9.82 o 
   2 -11   5       28.85       29.61      4.97 o 
   3 -11   5       39.01       43.06      7.53 o 
   4 -11   5       42.85       45.72      6.02 o 
   6 -11   5        7.42        7.53      1.70 o 
   1 -10   5      327.40      338.76     41.30 o 
   2 -10   5       23.06       20.24      3.05 o 
   3 -10   5       86.59       85.97     13.25 o 
   4 -10   5       47.07       51.82      8.26 o 
   5 -10   5       26.40       21.49      2.93 o 
   6 -10   5        5.45        5.49      1.60 o 
   7 -10   5       34.16       33.06      3.53 o 
   1  -9   5       43.30       45.99      6.18 o 
   2  -9   5       89.96       91.10     11.39 o 
   3  -9   5       19.45       17.93      2.77 o 
   4  -9   5       25.24       23.51      2.50 o 
   5  -9   5       34.65       38.49      4.42 o 
   6  -9   5        1.54        1.58      1.19 o 
   7  -9   5        5.55        6.02      1.41 o 
   1  -8   5      206.82      239.52     22.58 o 
   2  -8   5      719.93      655.38     42.53 o 
   3  -8   5      192.32      164.45     20.78 o 
   4  -8   5       34.28       23.59      3.55 o 
   5  -8   5       58.61       56.63      5.17 o 
   6  -8   5        0.58        1.49      1.09 o 
   7  -8   5       18.85       15.95      1.60 o 
   1  -7   5        3.63        3.47      0.91 o 
   2  -7   5       36.66       32.54      2.54 o 
   3  -7   5       24.86       22.62      1.84 o 
   4  -7   5      152.92      138.84     12.36 o 
   5  -7   5       66.38       61.45      5.57 o 
   6  -7   5       33.85       26.62      2.56 o 
   7  -7   5       79.43       77.69      8.97 o 
   1  -6   5       43.91       41.46      1.94 o 
   2  -6   5      254.44      229.40      7.84 o 
   3  -6   5       18.26       15.39      1.60 o 
   4  -6   5      239.61      237.78     15.73 o 
   5  -6   5        2.33        3.49      0.85 o 
   6  -6   5        3.56        3.33      0.79 o 
   7  -6   5        5.98        7.15      1.03 o 
   1  -5   5      401.07      384.32      9.65 o 
   2  -5   5       72.20       80.92      3.61 o 
   3  -5   5      132.13      124.87      4.77 o 
   4  -5   5       42.75       42.37      1.90 o 
   5  -5   5        8.38        8.78      1.01 o 
   6  -5   5      161.51      169.84     14.78 o 
   7  -5   5       37.89       33.77      3.07 o 
   1  -4   5       48.42       40.33      1.82 o 
   2  -4   5       26.83       29.10      1.41 o 
   3  -4   5       32.40       35.64      1.82 o 
   4  -4   5      162.22      159.83      5.78 o 
   5  -4   5       46.72       39.79      2.89 o 
   6  -4   5        4.57        3.55      0.63 o 
   7  -4   5       11.75        9.39      1.09 o 
   1  -3   5      907.28      899.45     16.88 o 
   2  -3   5      442.66      418.47      9.49 o 
   3  -3   5      292.33      301.74      6.99 o 
   4  -3   5       11.32       11.45      0.83 o 
   6  -3   5      150.47      154.31     10.30 o 
   7  -3   5       70.02       58.87      5.31 o 
   8  -3   5       12.29       11.07      1.39 o 
   1  -2   5      148.36      122.99      4.24 o 
   2  -2   5      430.41      406.92      9.23 o 
   3  -2   5      307.13      333.91      8.04 o 
   4  -2   5      344.79      347.56     12.30 o 
   5  -2   5      129.22      153.22      5.80 o 
   6  -2   5      173.76      175.86     11.79 o 
   7  -2   5      251.58      243.94     21.18 o 
   8  -2   5        7.87        7.27      1.01 o 
   9  -2   5       87.22       82.60      9.57 o 
   1  -1   5     1005.23      916.59     16.60 o 
   2  -1   5      147.29      145.93      4.42 o 
   3  -1   5      262.88      291.14      7.55 o 
   4  -1   5      262.93      263.75      6.56 o 
   5  -1   5      189.24      205.85      7.51 o 
   6  -1   5      123.80      139.53      9.49 o 
   7  -1   5      142.81      147.73     13.11 o 
   8  -1   5       98.35      100.11      9.01 o 
   9  -1   5       20.84       19.79      2.69 o 
  10  -1   5       20.90       15.71      2.28 o 
   0   0   5       30.32       25.31      1.39 o 
   1   0   5       27.09       25.10      1.41 o 
   2   0   5      329.09      326.20      8.06 o 
   3   0   5     1219.77     1258.56     22.42 o 
   4   0   5       58.07       52.79      2.12 o 
   5   0   5       98.23      117.90      4.34 o 
   7   0   5      388.94      443.49     38.25 o 
   8   0   5      127.34      124.83     11.19 o 
   9   0   5        6.62        6.04      1.23 o 
  10   0   5        0.55        2.06      1.25 o 
   0   1   5     4903.37     4629.19     58.79 o 
   1   1   5      258.47      262.52      6.99 o 
   2   1   5     3875.29     3904.82     52.33 o 
   3   1   5      311.42      331.41      8.30 o 
   4   1   5        3.20        3.78      0.57 o 
   5   1   5      190.27      197.43      7.43 o 
   6   1   5       70.61       72.78      5.21 o 
   7   1   5       43.81       44.59      4.30 o 
   8   1   5       91.26       96.19      8.66 o 
   9   1   5        0.75        1.05      1.05 o 
  10   1   5        1.13       -0.30      1.09 o 
   0   2   5      282.70      294.39      6.38 o 
   1   2   5     1024.02      997.98     18.40 o 
   2   2   5       49.85       42.43      1.72 o 
   3   2   5     2127.58     2338.56     31.51 o 
   4   2   5      442.09      453.59      8.42 o 
   5   2   5       85.14       84.76      3.55 o 
   6   2   5       55.32       58.45      4.32 o 
   7   2   5       49.45       47.76      4.56 o 
   8   2   5        6.71        8.38      2.00 o 
   9   2   5       12.80       11.75      1.92 o 
  10   2   5        8.06        4.91      1.98 o 
   0   3   5     1289.40     1244.65     19.83 o 
   1   3   5      770.68      839.16     15.03 o 
   2   3   5     1058.65     1145.15     18.98 o 
   3   3   5      477.75      478.65      8.78 o 
   4   3   5      438.39      492.16     16.12 o 
   5   3   5       49.88       46.03      2.22 o 
   6   3   5      187.06      205.55     14.14 o 
   7   3   5       33.57       27.20      4.08 o 
   8   3   5       99.52      104.79     13.51 o 
   9   3   5        6.04        5.19      2.34 o 
  10   3   5        3.62        5.07      2.10 o 
   0   4   5       40.74       36.68      1.56 o 
   1   4   5      838.85      877.90     15.87 o 
   2   4   5      767.03      758.58     13.73 o 
   3   4   5      135.07      131.55      3.29 o 
   4   4   5       19.14       15.79      1.15 o 
   5   4   5      121.26      125.68      4.87 o 
   6   4   5       70.94       77.05      5.63 o 
   7   4   5      140.53      150.72     18.88 o 
   8   4   5       45.32       44.71      6.04 o 
   9   4   5        0.29        0.22      1.86 o 
  10   4   5        3.92        4.42      2.00 o 
   0   5   5      140.26      116.18      3.27 o 
   1   5   5      207.56      204.80      5.15 o 
   2   5   5       73.83       86.13      2.38 o 
   3   5   5      413.04      437.56     21.45 o 
   4   5   5      172.66      176.47      6.56 o 
   5   5   5      155.07      167.24     15.75 o 
   6   5   5      199.14      211.49     19.91 o 
   7   5   5       49.75       45.50      6.32 o 
   8   5   5       10.78       10.20      2.42 o 
   9   5   5        0.24        2.28      2.52 o 
  10   5   5        0.29       -0.73      1.86 o 
   0   6   5      403.89      374.30     13.17 o 
   1   6   5      251.95      273.63      9.39 o 
   2   6   5       29.83       31.81      1.66 o 
   3   6   5      314.12      345.83     11.69 o 
   4   6   5      122.84      125.74      6.79 o 
   5   6   5      241.28      274.50     25.85 o 
   6   6   5      201.82      205.83     25.91 o 
   7   6   5       18.83       18.64      3.25 o 
   8   6   5        4.50        2.59      2.24 o 
   9   6   5        0.83        0.91      1.98 o 
  10   6   5        3.89        4.48      2.65 o 
   0   7   5      112.31      116.97      4.36 o 
   1   7   5      103.42      104.73      4.24 o 
   2   7   5      276.92      273.47     12.72 o 
   3   7   5       18.21       20.54      1.96 o 
   4   7   5      116.17      117.30     11.49 o 
   5   7   5      277.60      295.26     36.25 o 
   6   7   5       19.88       20.78      3.45 o 
   7   7   5       55.56       56.67      9.35 o 
   8   7   5        2.01        4.71      2.38 o 
   9   7   5       21.58       22.13      4.40 o 
   0   8   5      359.14      391.41     36.37 o 
   1   8   5        7.71        5.61      1.33 o 
   2   8   5      128.01      125.60     12.40 o 
   3   8   5       25.31       33.32      3.70 o 
   4   8   5       92.22       92.41     11.59 o 
   5   8   5       79.99       80.90     10.72 o 
   6   8   5       31.82       32.35      4.65 o 
   7   8   5        6.33        8.76      2.40 o 
   9   8   5       41.81       45.62      6.75 o 
   0   9   5       59.01       62.57      6.48 o 
   1   9   5      195.51      206.12     19.33 o 
   2   9   5       38.86       37.00      4.00 o 
   3   9   5       43.66       44.71      6.00 o 
   4   9   5       77.48       81.08     10.68 o 
   5   9   5       47.50       52.41      7.19 o 
   6   9   5       80.79       86.96     13.89 o 
   7   9   5       45.22       49.94      8.81 o 
   8   9   5       38.25       39.97      7.05 o 
   0  10   5        0.14       -0.93      1.39 o 
   1  10   5       34.55       33.10      4.64 o 
   2  10   5        0.11       -0.28      1.68 o 
   3  10   5       61.84       64.63      8.34 o 
   4  10   5       19.94       15.41      2.85 o 
   5  10   5       59.67       53.94      8.78 o 
   6  10   5       69.43       66.54     11.33 o 
   7  10   5       34.38       27.24      5.15 o 
   8  10   5        0.39        0.30      2.14 o 
   0  11   5        4.23        4.71      1.58 o 
   1  11   5       21.80       18.78      3.07 o 
   2  11   5        7.71        4.71      1.78 o 
   3  11   5       31.66       22.26      4.02 o 
   4  11   5       40.21       29.22      5.51 o 
   5  11   5       50.04       44.01      7.67 o 
   6  11   5        2.80        0.97      2.02 o 
   7  11   5        7.63        7.11      2.30 o 
   0  12   5       26.14       22.96      4.64 o 
   1  12   5        6.85        5.41      1.96 o 
   2  12   5       48.09       48.55      8.66 o 
   3  12   5       23.33       24.03      4.48 o 
   4  12   5        6.71        6.02      2.20 o 
   5  12   5        5.66        7.47      2.36 o 
   6  12   5       28.38       19.61      3.62 o 
   0  13   5       14.81       21.19      3.43 o 
   1  13   5       15.94       15.63      2.75 o 
   2  13   5       31.57       34.13      4.60 o 
   3  13   5        9.58        7.92      2.59 o 
   4  13   5       10.30       13.77      3.13 o 
   5  13   5       21.19       16.70      3.29 o 
   0  14   5        4.39        2.99      1.88 o 
   1  14   5        1.64        2.56      1.86 o 
   2  14   5       23.26       16.36      3.92 o 
   1 -13   6       23.27       22.03      4.16 o 
   2 -13   6        5.05        6.46      2.20 o 
   1 -12   6        1.66        0.30      1.76 o 
   2 -12   6       11.29        9.49      2.48 o 
   3 -12   6       41.11       44.13      8.00 o 
   4 -12   6       34.52       43.06      6.30 o 
   2 -11   6       11.31        8.70      2.24 o 
   3 -11   6       27.68       32.78      5.78 o 
   4 -11   6       11.70       16.80      2.91 o 
   5 -11   6       33.62       30.15      5.70 o 
   1 -10   6      130.13      142.96     17.57 o 
   2 -10   6       57.39       60.65      9.69 o 
   3 -10   6       85.50      102.75     16.30 o 
   5 -10   6        4.84        4.89      2.02 o 
   6 -10   6       10.35        8.62      2.50 o 
   1  -9   6      138.62      145.15     18.16 o 
   2  -9   6        1.61        3.29      1.31 o 
   3  -9   6      179.28      183.01     22.46 o 
   4  -9   6       13.96       13.05      2.42 o 
   5  -9   6       29.58       23.87      3.15 o 
   6  -9   6        2.69        3.21      1.39 o 
   7  -9   6        9.47        8.26      1.62 o 
   1  -8   6      351.65      385.81     36.13 o 
   2  -8   6       67.60       66.18      8.48 o 
   3  -8   6       18.79       13.31      1.68 o 
   4  -8   6      175.89      169.48     21.12 o 
   5  -8   6       52.61       48.05      5.47 o 
   6  -8   6       17.81       13.71      2.16 o 
   7  -8   6        0.75        1.49      0.97 o 
   1  -7   6      168.69      163.75     11.11 o 
   2  -7   6       13.12       10.36      1.25 o 
   3  -7   6       53.68       52.91      3.68 o 
   4  -7   6        6.53        5.27      1.07 o 
   5  -7   6       55.92       54.73      5.07 o 
   6  -7   6       66.09       67.96      7.51 o 
   7  -7   6       62.78       61.88      7.33 o 
   1  -6   6       19.24       23.47      2.08 o 
   2  -6   6      106.34      108.51      4.40 o 
   3  -6   6       71.15       67.72      4.81 o 
   4  -6   6        8.80        8.56      1.19 o 
   5  -6   6       24.35       21.95      2.28 o 
   6  -6   6        6.36        4.93      0.99 o 
   7  -6   6       30.05       24.34      2.87 o 
   8  -6   6       46.50       46.17      3.80 o 
   1  -5   6       67.89       70.06      3.31 o 
   2  -5   6      121.11      128.73      5.29 o 
   3  -5   6        7.63        7.01      0.87 o 
   4  -5   6       63.60       58.93      5.84 o 
   5  -5   6      118.40      108.35      7.55 o 
   6  -5   6       51.88       54.79      4.95 o 
   7  -5   6        2.96        2.58      0.75 o 
   8  -5   6        5.61        4.50      0.85 o 
   1  -4   6      542.11      550.37     12.00 o 
   2  -4   6       32.14       27.02      1.58 o 
   3  -4   6      235.49      216.11      7.82 o 
   4  -4   6      147.20      139.21      5.27 o 
   5  -4   6       54.99       47.70      3.41 o 
   6  -4   6       19.67       14.28      1.55 o 
   7  -4   6       36.34       30.82      2.93 o 
   8  -4   6       27.98       23.35      2.75 o 
   1  -3   6      410.00      387.51      9.43 o 
   2  -3   6       72.69       78.48      2.75 o 
   3  -3   6      116.61      113.92      4.97 o 
   4  -3   6       11.81       10.74      0.89 o 
   5  -3   6      355.77      356.43     23.71 o 
   6  -3   6       21.14       22.21      2.56 o 
   7  -3   6       17.02       12.95      1.53 o 
   8  -3   6       20.20       19.59      2.40 o 
   9  -3   6        0.78        1.13      0.67 o 
   1  -2   6      214.83      235.08      9.59 o 
   2  -2   6      326.42      320.89      8.91 o 
   3  -2   6      186.53      211.93      6.26 o 
   4  -2   6       56.08       61.47      3.05 o 
   5  -2   6      334.85      356.25     12.52 o 
   6  -2   6      140.58      163.64     10.87 o 
   7  -2   6       19.56       24.40      2.50 o 
   8  -2   6        3.88        2.48      0.87 o 
   9  -2   6        1.32        1.92      0.85 o 
  10  -2   6        1.58        1.37      1.15 o 
   1  -1   6     1549.61     1498.42     25.24 o 
   2  -1   6       50.65       53.98      2.42 o 
   3  -1   6      279.12      243.98      6.77 o 
   4  -1   6       73.57       71.33      3.29 o 
   5  -1   6       72.23       80.88      3.37 o 
   6  -1   6      541.71      543.06     35.58 o 
   7  -1   6      185.97      187.45     16.46 o 
   8  -1   6        3.16        1.96      1.03 o 
   9  -1   6       25.21       25.04      3.31 o 
  10  -1   6        6.02        4.62      1.29 o 
   0   0   6      917.85      883.63     18.46 o 
   1   0   6     1135.93     1131.96     22.50 o 
   2   0   6       65.61       81.45      3.39 o 
   3   0   6      539.19      639.81     14.06 o 
   4   0   6      187.25      204.46      8.06 o 
   5   0   6      285.11      316.04     11.23 o 
   6   0   6      226.52      216.21     20.22 o 
   7   0   6      122.25      121.88     10.82 o 
   8   0   6       41.17       37.32      3.80 o 
   9   0   6       86.38      110.43     13.07 o 
  10   0   6       22.82       19.95      3.01 o 
   0   1   6      390.19      389.19      8.72 o 
   1   1   6        3.02        3.09      0.55 o 
   2   1   6     2644.27     2716.46     41.80 o 
   3   1   6      218.79      263.27      6.52 o 
   4   1   6      401.10      453.95     15.63 o 
   5   1   6       17.61       18.50      1.23 o 
   6   1   6        9.29        8.34      0.95 o 
   7   1   6       17.57       18.03      2.00 o 
   8   1   6      150.93      141.41     12.74 o 
   9   1   6        0.26        0.16      1.51 o 
  10   1   6       53.60       53.09      6.50 o 
   0   2   6     1255.83     1308.26     23.65 o 
   1   2   6     2211.14     2373.86     36.72 o 
   2   2   6     2758.03     2747.15     38.25 o 
   3   2   6      161.11      166.53      4.52 o 
   4   2   6       99.55      106.55      4.50 o 
   5   2   6       77.08       77.87      3.37 o 
   6   2   6       41.10       32.96      2.61 o 
   7   2   6      120.19      120.47     15.25 o 
   8   2   6       33.06       32.41      3.43 o 
   9   2   6        0.08        2.20      1.84 o 
  10   2   6        1.37        3.80      2.26 o 
   0   3   6        3.57        3.01      0.53 o 
   1   3   6      132.51      122.43      3.74 o 
   2   3   6     1058.04     1153.12     19.49 o 
   3   3   6     1538.17     1776.58     27.53 o 
   4   3   6      142.29      158.21      5.78 o 
   5   3   6       71.96       76.38      3.47 o 
   6   3   6       74.42       65.21      4.95 o 
   7   3   6       50.63       42.77      5.96 o 
   8   3   6       20.16       17.97      3.03 o 
   9   3   6       36.33       35.77      6.34 o 
  10   3   6        9.04       10.78      3.01 o 
   0   4   6       64.09       66.81      2.20 o 
   1   4   6       96.59       84.64      2.97 o 
   2   4   6      480.07      534.72     10.14 o 
   3   4   6      210.57      203.57      7.43 o 
   4   4   6       16.96       15.21      1.11 o 
   5   4   6      156.94      161.62     11.33 o 
   6   4   6      251.50      291.38     27.63 o 
   7   4   6       22.25       22.22      3.43 o 
   8   4   6       45.27       46.23      7.67 o 
   9   4   6        0.89        1.51      1.94 o 
  10   4   6       22.34       18.46      3.61 o 
   0   5   6        4.33        3.15      0.53 o 
   1   5   6      123.52      135.13      3.55 o 
   2   5   6      162.72      179.94      9.67 o 
   3   5   6      258.26      278.72      9.86 o 
   4   5   6      265.64      269.61      9.71 o 
   5   5   6      289.49      283.52     27.06 o 
   6   5   6      204.18      219.59     27.26 o 
   7   5   6       16.53       22.34      3.51 o 
   8   5   6       13.44        9.98      2.61 o 
   9   5   6        1.50        1.41      2.48 o 
  10   5   6        5.00        2.38      2.04 o 
   0   6   6      143.47      159.85      6.18 o 
   1   6   6      173.35      187.84      6.77 o 
   2   6   6      212.06      227.79      8.30 o 
   3   6   6      210.64      209.95     10.74 o 
   4   6   6      167.78      184.83     17.77 o 
   5   6   6       93.73      102.80     10.26 o 
   6   6   6        5.86        7.57      1.86 o 
   7   6   6       50.62       46.93      6.62 o 
   8   6   6       22.95       17.39      3.70 o 
   9   6   6       33.58       36.15      6.56 o 
   0   7   6      273.70      292.21      9.88 o 
   1   7   6       46.01       45.90      3.13 o 
   2   7   6       14.66       15.97      1.68 o 
   3   7   6       68.71       68.20      6.71 o 
   4   7   6       18.99       14.52      2.30 o 
   5   7   6      232.44      234.93     29.14 o 
   6   7   6       27.05       25.55      3.80 o 
   7   7   6       20.68       20.64      4.00 o 
   8   7   6       27.87       21.71      4.50 o 
   9   7   6        2.89        3.19      2.42 o 
   0   8   6        2.24        2.56      1.31 o 
   1   8   6      186.51      197.05     18.44 o 
   2   8   6      350.29      360.59     33.52 o 
   3   8   6        7.26        6.24      1.56 o 
   4   8   6      197.09      204.16     25.59 o 
   5   8   6       39.47       42.19      6.06 o 
   6   8   6       17.43       17.85      3.43 o 
   7   8   6        6.26        5.68      2.20 o 
   9   8   6       34.10       30.37      5.07 o 
   0   9   6      116.32      118.39     14.99 o 
   1   9   6        9.30        6.77      1.66 o 
   2   9   6       10.48       13.91      2.38 o 
   3   9   6        0.46        3.09      1.55 o 
   4   9   6      142.12      143.55     18.12 o 
   5   9   6        8.00        7.37      2.10 o 
   6   9   6       15.86       17.55      3.61 o 
   7   9   6       23.99       25.95      3.94 o 
   8   9   6       27.49       21.97      4.36 o 
   0  10   6       36.97       37.30      5.21 o 
   1  10   6       24.52       26.92      3.88 o 
   2  10   6        1.56        4.69      1.76 o 
   3  10   6       47.57       47.50      6.68 o 
   4  10   6       10.20        8.64      2.36 o 
   5  10   6       16.37       13.61      2.93 o 
   6  10   6       14.22       16.22      2.69 o 
   7  10   6        2.08        1.41      2.12 o 
   0  11   6       53.00       52.89      8.72 o 
   1  11   6        2.31        0.89      1.72 o 
   2  11   6       27.35       24.82      4.71 o 
   3  11   6       31.18       25.91      4.44 o 
   4  11   6        2.58        0.75      1.70 o 
   5  11   6       16.45       13.47      2.67 o 
   6  11   6       31.63       27.39      5.19 o 
   7  11   6        8.72       10.95      2.65 o 
   0  12   6       27.87       22.21      4.48 o 
   1  12   6       93.16       92.84     15.57 o 
   2  12   6        8.39        6.48      2.00 o 
   3  12   6       13.41       11.29      2.63 o 
   4  12   6       32.24       33.44      4.67 o 
   5  12   6       12.09       11.98      2.99 o 
   6  12   6        9.97        8.62      2.48 o 
   0  13   6       16.80       14.72      3.15 o 
   1  13   6       81.86       72.22     10.50 o 
   2  13   6        0.11       -1.39      1.94 o 
   3  13   6        6.60        8.97      2.56 o 
   4  13   6        9.88        8.10      2.52 o 
   0  14   6        2.94        3.98      2.46 o 
   1  14   6       47.23       47.76      7.11 o 
   2  14   6       11.64       14.00      2.93 o 
   1 -13   7       11.95       10.52      2.48 o 
   1 -12   7       28.28       30.90      5.68 o 
   2 -12   7       23.91       25.73      5.17 o 
   3 -12   7       33.62       41.42      6.79 o 
   2 -11   7       18.67       16.66      3.41 o 
   3 -11   7       23.44       23.83      3.51 o 
   4 -11   7       56.26       64.10     10.82 o 
   5 -11   7        1.77        1.56      2.56 o 
   1 -10   7       23.61       29.42      5.07 o 
   2 -10   7       30.34       28.66      5.13 o 
   3 -10   7        9.27        9.53      2.54 o 
   4 -10   7       96.35       98.39     16.42 o 
   5 -10   7       15.71       12.84      2.85 o 
   6 -10   7        5.89        3.13      2.95 o 
   1  -9   7       38.40       33.71      4.65 o 
   4  -9   7       17.58       21.55      3.78 o 
   5  -9   7       11.79       13.96      3.29 o 
   6  -9   7       41.20       40.03      5.07 o 
   7  -9   7        8.26        1.98      2.65 o 
   1  -8   7       10.55        8.79      1.82 o 
   2  -8   7       22.71       26.88      3.70 o 
   3  -8   7      148.43      141.39     17.53 o 
   4  -8   7       13.98       12.22      1.62 o 
   5  -8   7       23.99       20.50      2.77 o 
   6  -8   7       21.95       12.48      2.75 o 
   7  -8   7        9.26        6.56      1.47 o 
   8  -8   7       10.09        8.08      1.35 o 
   1  -7   7      126.15      121.82     11.85 o 
   3  -7   7      148.22      125.96     11.07 o 
   4  -7   7      241.57      211.53     26.46 o 
   5  -7   7       41.38       36.29      3.57 o 
   6  -7   7        9.37        9.55      1.66 o 
   7  -7   7       34.08       27.30      2.61 o 
   8  -7   7       12.73        9.59      1.55 o 
   1  -6   7      172.74      168.77      6.34 o 
   2  -6   7       26.93       22.88      2.00 o 
   3  -6   7        7.35        5.80      0.93 o 
   4  -6   7       53.22       46.15      4.38 o 
   5  -6   7       66.55       61.03      5.65 o 
   6  -6   7        3.91        3.64      1.03 o 
   7  -6   7       25.49       22.48      2.87 o 
   8  -6   7       19.84       20.68      2.08 o 
   1  -5   7      163.37      169.90     10.02 o 
   2  -5   7       15.96       15.83      1.17 o 
   3  -5   7      105.58       89.63      6.38 o 
   5  -5   7       45.09       42.67      4.10 o 
   6  -5   7       50.72       45.38      4.24 o 
   7  -5   7       21.49       17.31      2.20 o 
   8  -5   7        3.84        1.92      0.91 o 
   1  -4   7      163.85      168.79      6.85 o 
   2  -4   7      256.78      247.66      8.83 o 
   3  -4   7      252.63      253.66      9.27 o 
   4  -4   7       85.69       75.69      5.39 o 
   5  -4   7       22.72       20.90      1.94 o 
   6  -4   7      174.27      158.74     13.89 o 
   7  -4   7       28.84       25.49      2.54 o 
   8  -4   7       10.66       12.06      1.76 o 
   9  -4   7       17.54       18.32      2.36 o 
   1  -3   7       49.40       40.63      1.82 o 
   2  -3   7       19.67       14.72      1.21 o 
   3  -3   7       21.62       21.16      1.37 o 
   4  -3   7       12.90       13.81      1.62 o 
   5  -3   7      126.82      126.85     12.36 o 
   6  -3   7      232.29      269.75     33.20 o 
   7  -3   7       13.31       12.72      2.06 o 
   8  -3   7       19.40       17.55      2.26 o 
   9  -3   7        6.89        5.05      1.03 o 
  10  -3   7       19.36       13.77      2.32 o 
   1  -2   7     1314.68     1412.51     38.67 o 
   2  -2   7      269.36      298.05      8.36 o 
   3  -2   7      284.92      300.93     11.71 o 
   4  -2   7      189.64      192.26      7.61 o 
   5  -2   7      301.26      324.20     21.69 o 
   6  -2   7      206.02      208.13     18.22 o 
   7  -2   7        1.21        1.58      0.83 o 
   8  -2   7       43.36       36.49      4.32 o 
   9  -2   7        4.09        2.22      0.99 o 
  10  -2   7        2.67        2.30      1.41 o 
   1  -1   7     1111.13     1196.81     22.24 o 
   2  -1   7        2.34        3.76      0.71 o 
   3  -1   7      451.48      426.71     15.51 o 
   4  -1   7       95.30       99.99      4.14 o 
   5  -1   7        8.64        8.64      1.05 o 
   6  -1   7        7.51        8.08      1.13 o 
   7  -1   7        5.89        6.06      1.21 o 
   8  -1   7       53.65       54.91      6.36 o 
   9  -1   7       22.43       22.30      3.07 o 
  10  -1   7        2.23        2.10      1.23 o 
   0   0   7       84.40       67.59      2.71 o 
   1   0   7      113.96      118.65      4.30 o 
   2   0   7      738.21      796.15     16.94 o 
   3   0   7      175.34      224.27      6.83 o 
   4   0   7      155.93      175.38      7.11 o 
   5   0   7        7.79        5.63      0.87 o 
   6   0   7       86.83       82.78      5.86 o 
   7   0   7       20.31       20.50      2.34 o 
   8   0   7       23.71       26.54      3.33 o 
   9   0   7        0.27        1.11      1.29 o 
  10   0   7       13.41       15.39      3.57 o 
   0   1   7       74.36       73.49      3.01 o 
   1   1   7      172.41      178.95      5.45 o 
   2   1   7      939.34     1004.52     19.39 o 
   3   1   7      208.81      236.07      6.56 o 
   4   1   7      260.86      271.85     10.44 o 
   5   1   7       98.87       91.12      3.74 o 
   6   1   7       24.28       19.06      1.76 o 
   7   1   7       10.28       12.76      2.28 o 
   8   1   7        3.28        4.14      1.19 o 
   9   1   7       27.26       30.35      4.04 o 
  10   1   7        2.95        3.45      2.00 o 
   0   2   7      324.19      361.10      8.93 o 
   1   2   7      291.30      314.48      8.00 o 
   2   2   7      325.67      351.38      8.66 o 
   3   2   7       80.38       92.35      4.24 o 
   4   2   7       15.55       12.64      1.01 o 
   5   2   7       66.40       73.21      3.25 o 
   6   2   7      364.34      404.37     26.60 o 
   7   2   7       32.15       28.94      2.97 o 
   8   2   7        0.91        1.19      1.66 o 
   9   2   7       16.34       16.60      3.53 o 
  10   2   7        8.98        6.68      2.10 o 
   0   3   7      266.02      255.96      6.77 o 
   1   3   7       75.84       69.92      2.59 o 
   2   3   7      255.23      275.59      7.03 o 
   3   3   7       97.61      110.61      4.48 o 
   4   3   7      157.74      157.77      9.67 o 
   5   3   7      147.05      139.07      9.77 o 
   6   3   7      284.42      296.11     27.95 o 
   7   3   7       36.36       36.94      5.11 o 
   8   3   7       11.45       12.20      2.61 o 
   9   3   7       18.38       19.45      3.21 o 
  10   3   7        1.86        4.24      2.36 o 
   0   4   7      263.58      266.62      6.91 o 
   1   4   7       87.18       93.18      3.11 o 
   2   4   7       93.22      102.79      4.26 o 
   3   4   7      126.26      135.61      5.27 o 
   4   4   7      143.27      158.70      6.20 o 
   5   4   7      140.60      156.05     15.09 o 
   6   4   7       22.97       26.25      3.84 o 
   8   4   7        4.10        3.94      1.98 o 
   9   4   7       10.30        8.89      2.48 o 
  10   4   7       11.51       10.89      2.81 o 
   0   5   7       33.69       34.86      1.86 o 
   1   5   7      151.36      147.99      8.28 o 
   2   5   7      170.55      190.28      7.21 o 
   3   5   7       61.63       59.33      3.82 o 
   4   5   7       99.27       95.87      9.65 o 
   5   5   7      192.71      208.24     19.91 o 
   6   5   7       59.89       65.76      8.56 o 
   7   5   7       18.77       16.32      3.01 o 
   8   5   7       30.23       30.90      5.65 o 
   9   5   7        5.23        6.71      2.30 o 
  10   5   7       31.38       30.50      4.99 o 
   0   6   7       35.01       42.53      2.12 o 
   1   6   7      278.39      261.53      9.41 o 
   2   6   7       64.71       61.01      3.92 o 
   3   6   7       81.09      105.86     10.30 o 
   4   6   7       49.97       59.60      6.14 o 
   5   6   7       61.66       61.68      8.26 o 
   6   6   7        5.11        5.65      1.98 o 
   7   6   7        8.75       10.40      2.40 o 
   8   6   7        1.61        4.93      2.79 o 
   9   6   7       25.37       21.51      4.20 o 
   0   7   7        8.73        6.87      1.35 o 
   1   7   7      127.26      123.56     12.08 o 
   2   7   7       54.22       50.21      5.17 o 
   3   7   7        1.30        0.18      1.55 o 
   4   7   7        7.56        8.28      2.00 o 
   5   7   7      104.45      100.74     13.11 o 
   6   7   7        3.87        4.87      1.80 o 
   7   7   7        5.64        5.53      2.34 o 
   8   7   7        6.92        5.53      2.69 o 
   9   7   7       22.01       23.77      4.22 o 
   0   8   7      442.20      465.22     43.32 o 
   1   8   7       13.42       16.84      2.30 o 
   2   8   7       75.69       87.91      8.66 o 
   3   8   7      141.27      139.37     17.67 o 
   4   8   7       14.52       14.00      2.63 o 
   5   8   7       26.13       25.16      3.74 o 
   6   8   7       18.62       20.24      4.02 o 
   7   8   7       43.40       46.59      8.02 o 
   0   9   7       16.39       18.50      2.97 o 
   1   9   7       48.06       42.15      5.96 o 
   2   9   7      174.47      196.74     24.25 o 
   3   9   7        2.76        4.95      1.74 o 
   4   9   7        4.40        4.87      2.08 o 
   5   9   7       15.95       13.13      2.89 o 
   6   9   7       10.57       10.78      2.97 o 
   7   9   7        1.81        0.73      2.02 o 
   8   9   7       13.84       11.94      2.58 o 
   0  10   7      103.21      115.64     14.94 o 
   1  10   7       16.05       18.70      2.99 o 
   2  10   7       24.63       23.31      3.41 o 
   3  10   7       39.35       39.48      5.41 o 
   4  10   7       87.43       78.34     12.40 o 
   5  10   7        0.43        1.60      1.90 o 
   6  10   7       18.71       20.28      3.25 o 
   7  10   7        8.11        5.03      2.28 o 
   0  11   7        7.73       10.42      2.34 o 
   1  11   7      215.60      233.00     36.41 o 
   2  11   7      203.91      211.93     32.54 o 
   3  11   7        2.57        2.24      1.90 o 
   4  11   7        1.08       -0.52      2.00 o 
   5  11   7       21.01       13.19      2.79 o 
   6  11   7        4.22        2.22      2.00 o 
   0  12   7       28.19       32.84      6.20 o 
   1  12   7       30.44       24.68      5.01 o 
   2  12   7      107.02      100.88     17.31 o 
   3  12   7       12.14       11.71      2.40 o 
   4  12   7       18.61       15.27      3.29 o 
   5  12   7       15.20       13.79      2.75 o 
   0  13   7      159.24      144.56     24.03 o 
   1  13   7        9.05        8.54      2.46 o 
   2  13   7       12.11       10.64      2.67 o 
   3  13   7       21.54       22.86      4.69 o 
   4  13   7        6.75        5.59      2.14 o 
   1 -12   8        2.82        3.59      2.10 o 
   2 -12   8        1.33       -2.18      2.18 o 
   1 -11   8        5.69        6.46      2.04 o 
   2 -11   8        4.15        5.13      2.02 o 
   4 -11   8        5.51        5.41      2.16 o 
   1 -10   8       24.49       28.13      5.03 o 
   2 -10   8       10.95        9.77      2.34 o 
   3 -10   8       13.48       11.21      2.42 o 
   4 -10   8      123.14      126.34     15.51 o 
   5 -10   8        1.05        2.42      2.24 o 
   6 -10   8       11.85       13.95      3.70 o 
   1  -9   8       12.69       12.52      2.24 o 
   3  -9   8       45.42       41.95      6.79 o 
   4  -9   8        8.04        6.22      2.52 o 
   5  -9   8        7.12        6.95      2.54 o 
   6  -9   8       11.97        9.37      3.82 o 
   1  -8   8       14.88       16.46      2.63 o 
   3  -8   8      433.46      447.35     54.57 o 
   4  -8   8      137.47      162.82     25.04 o 
   5  -8   8       14.42       11.53      3.19 o 
   6  -8   8        5.72        3.53      1.41 o 
   7  -8   8        3.84        1.72      1.68 o 
   2  -7   8       22.51       22.48      3.29 o 
   4  -7   8      185.91      155.67     13.85 o 
   5  -7   8       23.09       20.70      2.67 o 
   6  -7   8       36.94       31.14      3.96 o 
   7  -7   8        1.75        1.19      1.15 o 
   8  -7   8        6.02        1.84      1.11 o 
   1  -6   8       92.99       89.12      9.17 o 
   2  -6   8       23.00       25.24      2.97 o 
   3  -6   8       82.25       73.59      6.60 o 
   4  -6   8      104.70       90.31      8.06 o 
   5  -6   8      195.24      184.38     16.32 o 
   6  -6   8        3.97        2.83      1.11 o 
   7  -6   8        4.40        3.05      1.09 o 
   8  -6   8        4.83        5.92      1.31 o 
   1  -5   8       36.93       35.52      2.00 o 
   2  -5   8        4.24        3.57      0.93 o 
   3  -5   8      111.57       98.66      9.45 o 
   4  -5   8      442.95      388.84     47.62 o 
   5  -5   8      182.17      161.66     14.14 o 
   6  -5   8       90.03       86.62      7.84 o 
   7  -5   8       26.77       23.87      3.09 o 
   8  -5   8        7.93        7.49      1.25 o 
   9  -5   8        0.91        1.23      1.39 o 
   1  -4   8       94.87       78.88      5.39 o 
   2  -4   8      132.25      139.17      5.61 o 
   3  -4   8       85.72       87.14      6.26 o 
   4  -4   8        4.66        2.59      0.91 o 
   5  -4   8       30.38       26.25      2.58 o 
   6  -4   8      137.00      133.35     11.85 o 
   7  -4   8       34.76       26.80      3.29 o 
   8  -4   8        2.36        1.29      1.01 o 
   9  -4   8        4.70        3.27      1.13 o 
   1  -3   8      139.66      124.32      5.47 o 
   2  -3   8       15.19       15.49      1.25 o 
   3  -3   8       73.68       73.77      3.57 o 
   4  -3   8     1041.70     1124.24    104.05 o 
   5  -3   8       44.92       44.94      4.79 o 
   6  -3   8      104.36      107.70     13.69 o 
   7  -3   8       20.55       18.22      2.81 o 
   8  -3   8        1.04        1.98      0.89 o 
   9  -3   8       21.93       17.93      2.58 o 
   1  -2   8       86.41      103.58      3.47 o 
   2  -2   8      158.52      181.32      7.51 o 
   3  -2   8      285.56      277.97     10.54 o 
   4  -2   8      222.46      211.57      8.00 o 
   5  -2   8      164.65      174.19     16.64 o 
   6  -2   8        7.63        6.26      1.09 o 
   7  -2   8        1.06        0.32      0.91 o 
   8  -2   8        5.47        3.92      1.09 o 
   9  -2   8        2.21        1.35      1.21 o 
  10  -2   8        0.55        1.80      1.58 o 
   1  -1   8      191.86      175.74      5.86 o 
   2  -1   8        6.85        7.65      0.91 o 
   3  -1   8      709.87      744.49     25.61 o 
   4  -1   8      254.17      277.22     10.08 o 
   5  -1   8      232.10      213.61     14.34 o 
   6  -1   8      168.31      176.93     15.49 o 
   7  -1   8       28.62       26.31      2.79 o 
   8  -1   8       57.77       67.49      7.78 o 
   9  -1   8       11.12        9.41      1.56 o 
  10  -1   8        9.28        5.63      1.53 o 
   0   0   8      243.11      246.41      7.84 o 
   1   0   8       35.03       38.49      2.14 o 
   2   0   8      750.98      805.76     16.38 o 
   3   0   8      100.04      114.14      5.01 o 
   4   0   8      115.14      126.18      5.39 o 
   5   0   8       81.37       77.83      5.59 o 
   6   0   8       14.35       14.60      1.82 o 
   7   0   8       39.28       34.45      5.13 o 
   8   0   8       35.21       35.26      4.28 o 
   9   0   8       34.90       34.82      3.49 o 
  10   0   8       12.73       10.60      2.16 o 
   0   1   8       10.76       12.12      1.07 o 
   1   1   8     3146.26     3236.75     49.60 o 
   2   1   8      287.78      315.15      8.46 o 
   3   1   8       44.41       50.37      2.63 o 
   4   1   8       86.94       81.75      3.74 o 
   5   1   8      151.47      160.25     15.49 o 
   6   1   8      213.08      221.46     19.45 o 
   7   1   8      347.20      393.57     34.33 o 
   8   1   8       19.14       18.74      3.61 o 
   9   1   8        7.90        6.44      2.36 o 
  10   1   8        2.09        4.62      2.24 o 
   0   2   8     1048.69     1184.49     21.02 o 
   1   2   8       34.48       32.58      1.53 o 
   2   2   8      421.47      428.37     15.49 o 
   3   2   8       22.96       27.04      1.68 o 
   4   2   8       15.35       14.32      1.09 o 
   5   2   8       96.60       97.69      7.03 o 
   6   2   8       71.31       58.06      5.41 o 
   7   2   8       17.32       19.55      3.35 o 
   8   2   8       54.85       68.85     11.11 o 
   9   2   8       31.16       28.62      4.30 o 
  10   2   8       26.26       31.36      5.27 o 
   0   3   8      131.62      121.44      3.72 o 
   1   3   8      254.34      236.55      9.29 o 
   2   3   8      412.92      432.39     23.18 o 
   3   3   8        3.64        3.33      0.81 o 
   4   3   8      291.13      318.00     11.51 o 
   5   3   8       28.77       33.16      3.72 o 
   6   3   8      228.27      257.59     31.71 o 
   7   3   8       42.31       41.70      5.76 o 
   8   3   8       27.73       33.48      5.72 o 
   9   3   8        3.50        6.18      2.00 o 
  10   3   8       20.83       21.08      3.94 o 
   0   4   8      348.95      364.31     13.17 o 
   1   4   8      413.38      427.98     15.07 o 
   2   4   8        4.96        4.24      0.77 o 
   3   4   8       12.51       12.58      1.15 o 
   4   4   8       32.01       28.92      3.33 o 
   5   4   8      223.87      240.95     22.72 o 
   6   4   8      120.80      130.68     16.52 o 
   8   4   8        4.34        1.80      2.58 o 
   9   4   8       13.98       13.11      2.71 o 
   0   5   8      144.21      165.22      6.40 o 
   1   5   8      184.75      175.38      7.03 o 
   2   5   8      217.12      214.52     10.72 o 
   3   5   8      119.67      131.88      7.29 o 
   4   5   8       14.71       15.09      2.48 o 
   5   5   8      109.06      130.10     16.28 o 
   6   5   8       18.90       24.52      3.66 o 
   7   5   8        8.66        7.75      2.40 o 
   8   5   8        2.89        3.90      2.28 o 
   9   5   8        8.88        9.35      2.77 o 
   0   6   8      584.73      646.60     29.97 o 
   1   6   8      156.85      173.22      8.93 o 
   2   6   8      255.59      280.80     26.34 o 
   3   6   8       59.00       62.10      6.44 o 
   4   6   8       33.39       26.88      3.27 o 
   5   6   8        1.91        2.20      1.74 o 
   6   6   8      122.00      129.41     16.50 o 
   7   6   8       11.56       10.97      2.58 o 
   8   6   8       20.30       18.74      3.21 o 
   9   6   8        5.90        1.53      2.40 o 
   0   7   8      264.86      285.32     26.76 o 
   1   7   8       62.91       84.50      8.20 o 
   2   7   8      134.08      164.80     15.63 o 
   3   7   8       81.71       95.85      9.57 o 
   4   7   8       60.15       52.45      6.99 o 
   5   7   8        4.79        7.96      2.14 o 
   6   7   8       45.97       36.09      6.30 o 
   7   7   8       12.95       10.78      2.65 o 
   8   7   8        2.98        4.71      2.36 o 
   9   7   8        7.56       11.39      2.79 o 
   0   8   8       34.43       38.82      4.48 o 
   1   8   8       21.02       22.09      3.27 o 
   2   8   8      111.17      105.30     13.53 o 
   3   8   8        6.27        8.54      2.04 o 
   4   8   8       10.73        8.54      2.26 o 
   5   8   8       12.09       12.36      2.58 o 
   6   8   8        2.31       -0.22      1.90 o 
   7   8   8       40.45       31.99      4.52 o 
   8   8   8       12.27       15.17      3.49 o 
   0   9   8       76.06       91.26     11.55 o 
   1   9   8       28.18       29.28      4.20 o 
   2   9   8       79.59       76.30     10.10 o 
   3   9   8       10.46        6.16      1.94 o 
   4   9   8       73.63       71.82      9.47 o 
   5   9   8        9.57       10.85      2.63 o 
   6   9   8       15.51       16.01      3.57 o 
   7   9   8        2.43        3.31      2.32 o 
   8   9   8       13.97       11.73      2.79 o 
   0  10   8      181.06      201.39     25.89 o 
   1  10   8       63.71       71.57      9.31 o 
   2  10   8       11.99        8.40      2.18 o 
   3  10   8       48.51       45.94      7.63 o 
   4  10   8       32.75       31.08      5.68 o 
   5  10   8        5.44        2.79      2.06 o 
   6  10   8       10.61       10.22      2.54 o 
   7  10   8        2.63        1.76      2.22 o 
   0  11   8      354.49      370.77     57.56 o 
   1  11   8       26.22       30.62      5.07 o 
   2  11   8       50.94       45.30      8.18 o 
   3  11   8        4.68        3.33      1.96 o 
   4  11   8        2.62        2.26      2.06 o 
   5  11   8        7.04        7.41      2.40 o 
   6  11   8        0.33        1.39      2.06 o 
   0  12   8       91.73       96.17     12.38 o 
   1  12   8       81.90       86.58     10.68 o 
   2  12   8       14.12       14.04      2.81 o 
   3  12   8        1.02        3.35      2.04 o 
   4  12   8       14.52       11.27      3.07 o 
   5  12   8        5.83        4.46      2.06 o 
   1  13   8       72.82       61.45     11.43 o 
   2  13   8        3.49       -0.97      1.88 o 
   3  13   8       22.74       15.31      3.49 o 
   1 -12   9        7.84       11.25      2.99 o 
   2 -12   9       10.82        9.65      2.75 o 
   1 -11   9        9.31       12.93      2.59 o 
   3 -11   9       38.48       27.67      5.21 o 
   4 -11   9        3.98        2.30      2.95 o 
   1 -10   9        3.64        4.06      1.90 o 
   3 -10   9        6.11        5.49      2.08 o 
   4 -10   9       20.29       18.54      4.30 o 
   5 -10   9        6.39        5.49      2.97 o 
   1  -9   9       33.41       27.83      4.71 o 
   2  -9   9       28.97       25.02      4.30 o 
   3  -9   9       45.39       43.90      7.65 o 
   4  -9   9       24.75       20.36      4.34 o 
   5  -9   9        7.93        8.02      2.40 o 
   6  -9   9        1.84        1.51      2.30 o 
   2  -8   9       18.08       19.45      2.89 o 
   3  -8   9       62.80       65.94     10.58 o 
   4  -8   9       79.24       78.96     12.74 o 
   5  -8   9        2.36        2.91      2.77 o 
   6  -8   9       25.48       29.59      5.98 o 
   7  -8   9       16.62       12.28      1.96 o 
   1  -7   9       23.08       22.36      3.15 o 
   2  -7   9      160.80      177.18     22.07 o 
   3  -7   9      122.91      132.48     16.52 o 
   4  -7   9       94.55       94.94     12.24 o 
   5  -7   9       58.14       60.67      9.77 o 
   6  -7   9       20.53       18.74      2.79 o 
   7  -7   9        0.57        0.36      1.70 o 
   1  -6   9      199.62      193.17     18.56 o 
   2  -6   9      256.37      271.57     33.50 o 
   3  -6   9      485.43      475.06     58.02 o 
   4  -6   9       69.02       67.76      8.78 o 
   5  -6   9        6.96        5.90      1.43 o 
   6  -6   9        6.37        5.31      1.33 o 
   7  -6   9       13.53       10.18      2.18 o 
   8  -6   9        1.09        0.28      1.19 o 
   1  -5   9      171.22      189.62     18.56 o 
   2  -5   9       60.76       69.78      7.11 o 
   3  -5   9      116.50      110.93      7.57 o 
   4  -5   9      118.78      108.59      9.81 o 
   5  -5   9       53.19       45.56      4.34 o 
   6  -5   9       29.65       20.62      3.80 o 
   7  -5   9        5.39        3.55      1.21 o 
   8  -5   9        7.70        2.65      1.25 o 
   1  -4   9       42.26       38.29      2.26 o 
   2  -4   9       25.39       21.81      1.92 o 
   3  -4   9       57.40       57.36      4.28 o 
   4  -4   9      315.29      299.18     25.95 o 
   5  -4   9      344.91      329.07     28.56 o 
   6  -4   9       51.95       42.11      5.65 o 
   7  -4   9        5.63        4.06      1.13 o 
   8  -4   9       10.37       10.58      1.51 o 
   9  -4   9        2.22        2.08      1.27 o 
   1  -3   9       99.43      100.51      4.85 o 
   2  -3   9      330.14      321.01     12.04 o 
   3  -3   9      221.54      240.27     16.14 o 
   8  -3   9       14.27       12.22      1.62 o 
   9  -3   9        2.44        1.74      1.27 o 
   1  -2   9       90.55       66.42      3.15 o 
   2  -2   9        6.96       10.64      1.45 o 
   3  -2   9       38.04       30.98      2.71 o 
   4  -2   9      227.61      238.99     23.41 o 
   6  -2   9       28.30       22.78      3.41 o 
   7  -2   9       33.56       22.09      4.08 o 
   8  -2   9       11.53        6.62      2.06 o 
   9  -2   9       26.52       19.73      3.78 o 
   1  -1   9      138.26      132.97      8.18 o 
   2  -1   9      784.53      940.77     44.83 o 
   3  -1   9      218.20      230.61     11.71 o 
   4  -1   9      143.95      138.22     13.55 o 
   5  -1   9      473.96      425.05     27.97 o 
   6  -1   9      108.86      103.56      9.23 o 
   7  -1   9       67.96       61.68      5.86 o 
   8  -1   9       20.86       19.63      2.79 o 
   9  -1   9       12.54       12.60      2.10 o 
   0   0   9       89.35       80.52      5.27 o 
   1   0   9       12.48       15.93      1.88 o 
   2   0   9      165.69      166.90      9.86 o 
   3   0   9       73.37       76.10      5.13 o 
   4   0   9      160.22      145.75     10.02 o 
   5   0   9       21.59       23.47      2.00 o 
   6   0   9      396.81      389.73     33.91 o 
   7   0   9       34.50       33.79      5.07 o 
   8   0   9        5.59        6.66      2.28 o 
   9   0   9        4.25        5.45      2.28 o 
   0   1   9       52.36       58.77      4.81 o 
   1   1   9      545.19      570.48     29.63 o 
   2   1   9       33.50       42.39      3.51 o 
   3   1   9      584.18      609.84     21.31 o 
   4   1   9      232.30      254.00     17.21 o 
   5   1   9      193.83      222.51     15.11 o 
   7   1   9       64.69       71.86      9.47 o 
   8   1   9       13.54       14.42      3.33 o 
   9   1   9       42.24       40.65      5.74 o 
   0   2   9      114.61      109.76      6.79 o 
   1   2   9      338.04      317.72     12.30 o 
   2   2   9      167.07      181.29      7.23 o 
   3   2   9      222.52      212.09      8.10 o 
   4   2   9        2.87        3.05      0.89 o 
   5   2   9      379.16      412.67     38.45 o 
   6   2   9       12.62       13.07      2.71 o 
   7   2   9       27.61       33.00      4.69 o 
   8   2   9        0.33       -0.59      1.80 o 
   9   2   9        0.51       -0.59      2.36 o 
   0   3   9       44.19       34.17      2.10 o 
   1   3   9      177.88      195.90      7.98 o 
   2   3   9      119.94      123.98      5.15 o 
   3   3   9       25.39       26.11      2.14 o 
   4   3   9      105.53      120.34     12.02 o 
   5   3   9       99.39      126.91     12.44 o 
   6   3   9       21.21       18.56      3.23 o 
   7   3   9        2.82        3.53      2.36 o 
   8   3   9       12.12       13.09      3.47 o 
   9   3   9        9.26        8.44      2.95 o 
   0   4   9      321.42      314.12     11.43 o 
   1   4   9      212.23      211.31      7.73 o 
   2   4   9      344.92      382.72     17.87 o 
   3   4   9      368.90      400.46     38.31 o 
   4   4   9       41.95       46.33      4.87 o 
   5   4   9       23.49       24.86      3.70 o 
   6   4   9       64.98       58.89      7.80 o 
   7   4   9       15.93       19.13      3.66 o 
   8   4   9        4.90        4.99      2.20 o 
   9   4   9        2.95        0.30      2.54 o 
   0   5   9        6.58        6.38      1.25 o 
   1   5   9       65.22       79.63      5.09 o 
   2   5   9      238.04      234.79     22.38 o 
   3   5   9       69.94       70.14      7.11 o 
   4   5   9       22.58       24.52      3.01 o 
   5   5   9       83.08       82.92     10.68 o 
   6   5   9       82.94       84.11     11.01 o 
   7   5   9        7.23        9.55      2.52 o 
   8   5   9        1.91        1.64      2.18 o 
   9   5   9       20.32       20.58      3.84 o 
   0   6   9       46.09       51.22      5.27 o 
   1   6   9       31.58       29.59      3.25 o 
   2   6   9      151.60      165.40     15.93 o 
   3   6   9        0.68        2.16      1.88 o 
   4   6   9      173.77      175.76     21.97 o 
   5   6   9       34.86       39.40      5.70 o 
   6   6   9       81.65       97.14     15.47 o 
   7   6   9        9.89        8.26      2.34 o 
   8   6   9       11.95        7.11      2.42 o 
   9   6   9        2.30        1.88      2.18 o 
   0   7   9      218.46      257.09     24.27 o 
   1   7   9       20.73       19.19      2.59 o 
   2   7   9      278.15      309.64     28.92 o 
   3   7   9       10.14       12.10      2.34 o 
   4   7   9       29.60       33.04      4.64 o 
   5   7   9       11.01        9.92      2.52 o 
   6   7   9       22.05       25.95      4.71 o 
   7   7   9        8.28       12.22      3.05 o 
   8   7   9        2.82        0.40      2.28 o 
   0   8   9       56.25       63.11      8.12 o 
   1   8   9       42.50       50.04      6.62 o 
   2   8   9      129.31      139.47     17.25 o 
   3   8   9      192.30      178.55     22.64 o 
   4   8   9       19.45       17.93      3.07 o 
   5   8   9       60.88       62.53      9.94 o 
   6   8   9       25.37       24.68      4.83 o 
   7   8   9       16.18       17.75      3.21 o 
   8   8   9        1.90        6.00      2.58 o 
   0   9   9       72.87       68.52      9.29 o 
   1   9   9      229.63      251.80     31.87 o 
   2   9   9       24.05       24.78      3.59 o 
   3   9   9      273.99      292.55     36.74 o 
   4   9   9      137.55      133.45     21.16 o 
   5   9   9       65.85       63.05     10.91 o 
   6   9   9        3.20        2.52      2.34 o 
   7   9   9        8.23        7.59      2.44 o 
   0  10   9       53.71       57.27      9.59 o 
   1  10   9       55.18       60.67     10.40 o 
   2  10   9      109.21      122.97     19.08 o 
   3  10   9       13.30       11.43      2.58 o 
   4  10   9       68.14       70.95     11.77 o 
   5  10   9       15.23       11.79      2.36 o 
   6  10   9       23.18       16.90      3.72 o 
   0  11   9       13.71       11.03      2.67 o 
   1  11   9       28.93       23.65      4.91 o 
   2  11   9       35.25       34.74      6.14 o 
   3  11   9        5.59        4.52      2.08 o 
   4  11   9       11.82       12.02      2.58 o 
   5  11   9        2.70        2.28      2.12 o 
   6  11   9        0.31       -0.93      2.16 o 
   0  12   9       69.83       80.88      9.84 o 
   1  12   9       32.99       27.53      4.89 o 
   2  12   9        1.80        2.02      1.84 o 
   3  12   9        5.13        6.24      2.22 o 
   4  12   9        1.72        1.11      1.90 o 
   1  13   9       11.79        7.73      2.71 o 
   2  13   9        2.42        2.06      1.92 o 
   2 -11  10       12.59        9.11      2.20 o 
   3 -11  10       13.85       15.13      3.37 o 
   2 -10  10        2.89        1.70      1.72 o 
   3 -10  10       34.59       35.62      6.66 o 
   4 -10  10       16.12       16.16      3.57 o 
   1  -9  10       79.68       72.64     12.12 o 
   2  -9  10        8.21        9.31      2.20 o 
   3  -9  10      133.67      139.51     23.35 o 
   4  -9  10       21.46       26.36      4.14 o 
   5  -9  10       13.36       14.34      3.64 o 
   1  -8  10      113.12      113.36     17.57 o 
   2  -8  10       45.09       45.14      7.31 o 
   3  -8  10        4.04        4.99      2.18 o 
   4  -8  10        1.15        2.34      2.10 o 
   5  -8  10       11.76       11.81      3.31 o 
   6  -8  10       11.43       12.78      3.96 o 
   1  -7  10      184.57      199.25     24.50 o 
   2  -7  10      180.06      189.07     23.43 o 
   3  -7  10      149.13      159.56     20.09 o 
   4  -7  10       48.30       48.91      8.42 o 
   5  -7  10       15.67       17.81      3.66 o 
   6  -7  10       10.01        8.20      2.85 o 
   7  -7  10        2.28        1.33      2.32 o 
   1  -6  10        9.91       10.89      2.10 o 
   2  -6  10       50.55       59.50      7.98 o 
   3  -6  10      115.57      111.76     13.93 o 
   4  -6  10        3.37        4.50      2.44 o 
   5  -6  10       43.51       54.31      8.70 o 
   6  -6  10        2.13        1.19      1.82 o 
   7  -6  10        4.78        6.81      2.16 o 
   1  -5  10      179.78      206.42     19.95 o 
   2  -5  10      139.50      144.76     18.26 o 
   3  -5  10      289.41      313.92     38.29 o 
   4  -5  10      156.60      165.34     20.74 o 
   5  -5  10        7.28       10.38      2.40 o 
   6  -5  10       15.47       13.13      2.85 o 
   7  -5  10       30.72       28.21      3.03 o 
   8  -5  10       41.02       42.51      4.48 o 
   1  -4  10      170.33      173.34     16.76 o 
   2  -4  10      543.69      581.35     54.33 o 
   3  -4  10      424.91      462.13     56.93 o 
   4  -4  10      674.25      706.32     85.81 o 
   5  -4  10       35.64       38.21      5.37 o 
   6  -4  10        1.60        1.23      1.60 o 
   7  -4  10        3.24        2.14      1.17 o 
   8  -4  10        0.70       -0.59      1.53 o 
   1  -3  10        1.41        0.34      1.45 o 
   2  -3  10      384.18      426.87     40.35 o 
   3  -3  10      442.54      513.13     48.09 o 
   4  -3  10      113.89      129.11     16.30 o 
   5  -3  10       55.12       55.50      7.25 o 
   6  -3  10        4.01        5.88      1.62 o 
   7  -3  10       20.82       14.56      3.49 o 
   8  -3  10        3.24        2.26      1.09 o 
   9  -3  10        6.60        5.86      1.51 o 
   1  -2  10      196.82      197.21     10.62 o 
   2  -2  10       53.14       57.23      6.46 o 
   3  -2  10      417.02      409.30     27.45 o 
   4  -2  10      158.38      161.62     15.43 o 
   5  -2  10       61.84       66.30      8.60 o 
   6  -2  10       15.32       18.14      2.81 o 
   7  -2  10       19.55       19.53      3.70 o 
   8  -2  10        7.15        9.67      2.50 o 
   9  -2  10        3.25        5.27      2.34 o 
   1  -1  10       95.63      101.10      4.73 o 
   2  -1  10      396.21      394.42     14.74 o 
   3  -1  10        0.90        1.01      0.79 o 
   4  -1  10      379.80      376.57     35.30 o 
   5  -1  10      106.61      128.91     16.10 o 
   6  -1  10       60.63       60.45      8.04 o 
   7  -1  10       38.16       40.47      6.83 o 
   8  -1  10       32.33       34.74      4.85 o 
   9  -1  10       10.29       13.63      3.35 o 
   0   0  10      159.56      153.30      6.91 o 
   1   0  10       10.72       12.54      1.13 o 
   2   0  10      130.78      127.68      5.45 o 
   3   0  10        5.30        4.81      0.95 o 
   4   0  10      237.45      255.61     24.40 o 
   5   0  10       94.49       93.26     11.79 o 
   6   0  10        0.30        2.10      1.53 o 
   7   0  10       94.91       91.08     14.50 o 
   8   0  10       24.83       21.39      4.38 o 
   9   0  10       17.55       17.13      3.82 o 
   0   1  10       37.66       35.81      2.30 o 
   1   1  10       78.66       83.33      3.90 o 
   2   1  10      208.02      208.64     11.05 o 
   3   1  10      170.77      181.48     18.03 o 
   4   1  10       83.77      102.94     10.38 o 
   5   1  10      494.75      551.62     67.63 o 
   6   1  10       14.88       10.50      2.32 o 
   7   1  10       25.02       24.58      4.58 o 
   8   1  10        1.09        1.56      1.82 o 
   9   1  10       21.40       19.35      4.00 o 
   0   2  10      293.52      293.36     10.97 o 
   1   2  10       87.00       90.92      5.70 o 
   2   2  10      248.69      253.31     12.54 o 
   3   2  10      130.90      143.47     14.56 o 
   4   2  10        8.88       11.21      1.94 o 
   5   2  10       64.34       71.86      9.13 o 
   6   2  10      138.38      146.76     18.54 o 
   7   2  10       24.37       25.00      4.46 o 
   8   2  10       16.41       17.87      3.74 o 
   9   2  10        2.51        3.09      2.50 o 
   0   3  10      303.77      322.68     15.43 o 
   1   3  10        3.31        4.58      1.15 o 
   2   3  10       27.73       28.31      2.42 o 
   3   3  10       20.99       17.67      2.28 o 
   4   3  10       71.57       86.76      8.66 o 
   5   3  10       47.16       72.02      9.17 o 
   6   3  10      263.32      307.34     38.05 o 
   7   3  10        9.14       10.26      2.50 o 
   8   3  10        6.79       10.48      2.48 o 
   9   3  10        6.06        4.48      2.52 o 
   0   4  10      320.03      351.10     17.67 o 
   1   4  10      189.86      217.40     10.58 o 
   2   4  10      102.16      124.14     12.06 o 
   3   4  10       30.72       34.90      3.86 o 
   4   4  10       31.87       43.82      5.74 o 
   5   4  10      103.27      124.10     15.67 o 
   6   4  10       13.41       16.30      3.13 o 
   7   4  10        2.60        1.70      2.18 o 
   8   4  10        4.74        9.69      3.05 o 
   9   4  10        1.12        1.92      2.24 o 
   0   5  10       16.89       15.39      2.10 o 
   1   5  10      242.51      263.67     24.94 o 
   2   5  10      110.76      114.10     11.27 o 
   3   5  10       48.52       49.52      5.55 o 
   4   5  10       54.72       60.59      8.08 o 
   5   5  10      310.78      346.17     42.75 o 
   6   5  10       34.50       38.01      6.44 o 
   8   5  10        0.23       -2.26      2.26 o 
   9   5  10       18.90       15.01      3.13 o 
   0   6  10       27.28       30.07      3.64 o 
   1   6  10       61.46       66.95      6.99 o 
   2   6  10      192.82      203.43     19.29 o 
   3   6  10      267.33      289.52     35.67 o 
   4   6  10       27.56       27.87      4.10 o 
   5   6  10        8.82       11.05      2.58 o 
   6   6  10       32.87       28.94      5.09 o 
   7   6  10        1.70        1.90      2.32 o 
   8   6  10        6.66        7.43      2.71 o 
   0   7  10      265.86      288.86     35.56 o 
   1   7  10      131.47      148.44     18.82 o 
   2   7  10       26.52       30.23      4.30 o 
   3   7  10      140.75      162.05     20.03 o 
   4   7  10        2.18        2.44      2.04 o 
   5   7  10       51.80       56.71      9.19 o 
   6   7  10       19.22       20.20      4.40 o 
   7   7  10        4.42        1.60      2.06 o 
   8   7  10       13.93        9.51      2.79 o 
   0   8  10        5.52        5.55      1.76 o 
   1   8  10      131.01      152.62     19.06 o 
   2   8  10       41.66       43.12      5.82 o 
   3   8  10       58.91       65.25      8.30 o 
   4   8  10        5.58        7.35      2.28 o 
   5   8  10       39.13       41.14      7.23 o 
   6   8  10       48.27       47.98      6.36 o 
   7   8  10        0.69        2.24      2.56 o 
   0   9  10       31.36       29.30      4.60 o 
   1   9  10       52.59       57.52      7.53 o 
   2   9  10       74.12       82.05     12.74 o 
   3   9  10        6.38        6.14      2.20 o 
   4   9  10       11.22       11.07      2.79 o 
   5   9  10       27.67       22.11      4.56 o 
   6   9  10       17.13       15.21      3.31 o 
   7   9  10        2.92        1.78      2.24 o 
   0  10  10        3.62        3.39      1.78 o 
   1  10  10       86.71       87.57     14.18 o 
   2  10  10        9.46        8.30      2.34 o 
   3  10  10        6.55        8.38      2.54 o 
   4  10  10       10.86       10.22      2.30 o 
   5  10  10       17.42       16.48      3.49 o 
   6  10  10        1.68        2.99      2.08 o 
   0  11  10        1.93        2.14      1.88 o 
   1  11  10        2.30        1.68      1.66 o 
   2  11  10       23.58       21.37      3.78 o 
   3  11  10       17.21       17.33      3.25 o 
   4  11  10       17.04       12.14      2.97 o 
   5  11  10        1.04        3.43      1.92 o 
   0  12  10        1.95        1.29      1.90 o 
   1  12  10       78.90       80.64     13.67 o 
   2  12  10        9.89        9.31      2.59 o 
   3  12  10       13.75        9.86      2.69 o 
   4  12  10       10.65        9.39      2.67 o 
   1 -11  11        1.92        1.84      1.66 o 
   2 -10  11        8.32        7.09      2.36 o 
   3 -10  11       14.33       14.90      3.55 o 
   1  -9  11       70.14       68.50     11.51 o 
   2  -9  11       36.15       37.95      5.03 o 
   3  -9  11        8.13        6.77      3.09 o 
   4  -9  11        7.12        8.00      2.89 o 
   5  -9  11        1.95        1.72      3.11 o 
   1  -8  11       92.33       95.36     14.92 o 
   2  -8  11        8.25       11.19      3.05 o 
   3  -8  11       32.16       36.49      6.73 o 
   4  -8  11       35.73       34.90      5.19 o 
   5  -8  11        4.76        7.88      3.37 o 
   6  -8  11       16.76       16.50      4.22 o 
   1  -7  11      150.67      165.78     21.10 o 
   2  -7  11       75.91       87.73     13.89 o 
   3  -7  11       84.13       87.04     13.75 o 
   4  -7  11      138.55      145.53     24.48 o 
   5  -7  11       16.06       14.12      2.91 o 
   6  -7  11       17.55       11.49      3.07 o 
   1  -6  11      196.13      233.52     28.94 o 
   2  -6  11       23.26       21.41      3.33 o 
   3  -6  11       65.65       74.60     10.12 o 
   4  -6  11       57.19       71.31     11.59 o 
   5  -6  11        3.34        3.19      2.32 o 
   6  -6  11        0.40       -1.82      2.10 o 
   7  -6  11        1.53        2.87      2.08 o 
   1  -5  11       21.94       30.27      4.36 o 
   2  -5  11       14.29       11.59      2.38 o 
   3  -5  11       77.37       77.07     10.18 o 
   4  -5  11       30.79       36.74      5.43 o 
   5  -5  11       87.09       92.58     15.15 o 
   6  -5  11        0.34       -0.12      1.78 o 
   7  -5  11        7.60        8.50      2.61 o 
   8  -5  11       10.03        2.56      2.24 o 
   1  -4  11       19.28       20.54      2.93 o 
   2  -4  11       10.65       12.26      2.40 o 
   3  -4  11       16.07       17.07      2.89 o 
   5  -4  11       15.35       16.02      3.19 o 
   6  -4  11       23.77       26.58      5.07 o 
   7  -4  11        2.51        1.49      1.84 o 
   8  -4  11       24.49       32.80      5.63 o 
   1  -3  11      105.36      116.71     11.57 o 
   2  -3  11      154.62      149.06     14.62 o 
   3  -3  11      114.40      136.72     17.23 o 
   4  -3  11       73.12       71.88      9.45 o 
   5  -3  11       13.78       17.71      2.93 o 
   6  -3  11        1.29        1.03      1.35 o 
   7  -3  11        7.25        8.04      2.59 o 
   8  -3  11       22.40       33.85      6.46 o 
   1  -2  11       14.48       12.90      1.84 o 
   2  -2  11      126.62      145.25     14.82 o 
   3  -2  11      248.37      272.11     25.89 o 
   4  -2  11       37.01       40.15      5.55 o 
   5  -2  11        4.38        5.23      1.47 o 
   6  -2  11        4.53        6.89      2.04 o 
   7  -2  11       17.56       16.86      3.55 o 
   8  -2  11        8.87        9.75      2.63 o 
   1  -1  11       39.10       43.08      4.89 o 
   2  -1  11       78.17       91.20      9.33 o 
   3  -1  11      479.10      504.16     47.06 o 
   4  -1  11       10.94       10.82      1.88 o 
   5  -1  11       95.59      105.02     13.39 o 
   6  -1  11       21.14       28.05      5.07 o 
   7  -1  11       11.75       10.34      2.63 o 
   8  -1  11       17.65       19.37      3.64 o 
   9  -1  11       28.21       33.24      5.53 o 
   0   0  11       10.16       10.32      1.70 o 
   1   0  11       83.76       88.34      9.35 o 
   2   0  11      511.69      481.82     45.10 o 
   3   0  11       64.30       69.90      7.43 o 
   4   0  11       89.42      103.42     13.25 o 
   5   0  11      106.52      132.54     17.02 o 
   6   0  11       14.16       21.61      3.35 o 
   7   0  11        0.62        0.00      2.00 o 
   8   0  11        2.93        5.27      1.90 o 
   9   0  11       20.80       26.92      4.58 o 
   0   1  11       10.14        9.59      1.64 o 
   1   1  11      277.73      276.80     26.76 o 
   2   1  11      347.43      379.66     35.60 o 
   3   1  11      168.01      181.80     17.33 o 
   4   1  11       99.88      120.81     15.03 o 
   5   1  11       58.93       59.17      7.75 o 
   6   1  11        7.87        8.04      2.02 o 
   7   1  11       14.69       15.03      3.23 o 
   8   1  11       13.50       16.66      3.21 o 
   9   1  11        8.74       14.60      3.09 o 
   0   2  11      211.83      218.03     21.10 o 
   1   2  11       66.11       71.77      7.41 o 
   2   2  11      475.88      505.59     47.46 o 
   3   2  11       36.13       36.82      4.10 o 
   4   2  11       88.26      116.73     14.86 o 
   5   2  11      314.29      335.59     41.38 o 
   6   2  11       22.71       27.53      4.12 o 
   7   2  11        9.28        9.75      2.56 o 
   8   2  11        8.73        5.67      2.32 o 
   9   2  11        8.38        8.42      2.95 o 
   0   3  11       20.73       27.67      3.19 o 
   1   3  11      493.83      542.43     51.52 o 
   2   3  11      207.87      216.66     21.31 o 
   3   3  11       26.11       23.10      2.95 o 
   4   3  11       31.94       34.07      4.65 o 
   5   3  11       99.20      109.90     13.83 o 
   6   3  11       26.88       23.83      4.36 o 
   7   3  11       20.95       20.22      4.10 o 
   8   3  11       40.77       46.25      5.90 o 
   9   3  11       10.58       13.75      3.33 o 
   0   4  11      261.26      270.50     25.33 o 
   1   4  11      156.29      167.00     16.54 o 
   2   4  11      906.73      940.36     86.40 o 
   3   4  11       70.38       62.10      8.02 o 
   4   4  11       15.23       14.84      2.48 o 
   5   4  11       33.65       39.30      5.57 o 
   6   4  11       51.05       62.28     10.00 o 
   7   4  11        7.66        6.87      2.77 o 
   8   4  11       10.82       10.16      2.85 o 
   0   5  11      252.78      264.18     24.92 o 
   1   5  11      291.62      292.69     27.39 o 
   2   5  11       53.47       54.31      7.15 o 
   3   5  11      246.26      269.91     33.79 o 
   4   5  11       55.21       70.34      9.27 o 
   5   5  11       71.72       86.98     11.23 o 
   6   5  11       14.15       15.81      3.27 o 
   8   5  11        4.70        5.86      3.05 o 
   0   6  11       41.77       39.89      5.55 o 
   1   6  11       49.91       55.70      7.41 o 
   2   6  11      103.61      112.35     14.20 o 
   3   6  11       44.38       43.40      5.92 o 
   4   6  11       29.66       26.86      4.04 o 
   5   6  11       42.03       50.97      8.24 o 
   6   6  11       83.45       91.02     15.03 o 
   7   6  11       57.90       64.54      7.80 o 
   8   6  11        7.68        8.91      2.87 o 
   0   7  11       22.27       21.65      3.21 o 
   1   7  11      236.98      262.06     32.76 o 
   2   7  11       16.14       12.84      2.38 o 
   3   7  11        6.92        6.48      2.38 o 
   4   7  11        0.76       -0.46      1.84 o 
   5   7  11       51.95       48.77      7.86 o 
   6   7  11       18.21       16.86      3.21 o 
   7   7  11        9.17        8.60      2.58 o 
   0   8  11        9.74        9.23      1.98 o 
   1   8  11       65.61       79.13     10.34 o 
   2   8  11        5.29        3.57      1.84 o 
   3   8  11       76.12       75.77     11.88 o 
   4   8  11        0.60        2.22      1.94 o 
   5   8  11       62.93       49.94      8.52 o 
   6   8  11       77.79       71.59      8.95 o 
   7   8  11       19.04       16.22      3.19 o 
   0   9  11        1.98        0.46      1.64 o 
   1   9  11        9.29       10.58      2.52 o 
   2   9  11       42.65       49.70      8.02 o 
   3   9  11        1.11        2.18      1.82 o 
   4   9  11       27.59       23.00      4.38 o 
   5   9  11       14.62       11.92      2.91 o 
   6   9  11       45.47       42.85      7.55 o 
   0  10  11       22.90       19.10      4.20 o 
   1  10  11        3.69        3.78      1.84 o 
   2  10  11       16.21       17.59      3.62 o 
   3  10  11        0.10       -1.74      2.06 o 
   4  10  11       38.86       38.51      5.31 o 
   5  10  11        5.41        2.69      2.24 o 
   0  11  11        2.70        3.90      2.02 o 
   1  11  11       10.44       10.04      2.50 o 
   2  11  11        6.01       11.57      2.87 o 
   3  11  11        6.93        6.52      2.28 o 
   4  11  11       11.93        6.68      2.24 o 
   0  12  11        6.00        4.77      2.32 o 
   1  12  11        2.97        3.55      2.16 o 
   2  12  11        5.45        5.92      2.46 o 
   3  12  11        4.56        1.49      1.68 o 
   2 -10  12       13.20       13.23      3.47 o 
   1  -9  12       40.24       39.30      5.53 o 
   2  -9  12        6.39        6.30      2.91 o 
   3  -9  12       19.67       17.23      4.08 o 
   4  -9  12        0.59        1.11      3.33 o 
   1  -8  12       32.84       37.06      6.85 o 
   3  -8  12        0.75        3.72      2.54 o 
   4  -8  12        8.78       18.88      4.22 o 
   5  -8  12       13.40       13.83      4.08 o 
   1  -7  12       12.26       14.08      2.95 o 
   2  -7  12        0.13       -0.34      2.02 o 
   3  -7  12       14.54       13.49      3.76 o 
   4  -7  12       25.24       23.91      3.92 o 
   5  -7  12       16.16       19.61      4.44 o 
   6  -7  12        7.62        7.13      2.89 o 
   1  -6  12       89.33       99.04     12.84 o 
   2  -6  12       12.29       12.66      3.03 o 
   4  -6  12       56.37       60.87     10.44 o 
   5  -6  12        2.04        3.35      2.40 o 
   6  -6  12        2.27        3.51      1.96 o 
   1  -5  12      153.37      167.80     21.06 o 
   2  -5  12        0.46        2.06      1.90 o 
   3  -5  12       32.40       41.40      5.94 o 
   4  -5  12       16.69       17.75      3.62 o 
   5  -5  12       52.99       61.15     10.58 o 
   6  -5  12        1.17        1.66      1.55 o 
   7  -5  12        2.70        4.10      1.88 o 
   1  -4  12        1.72        4.02      2.04 o 
   2  -4  12        7.31        7.55      2.02 o 
   3  -4  12       49.32       62.95      8.38 o 
   4  -4  12       14.77       17.04      3.53 o 
   5  -4  12       29.59       24.44      4.46 o 
   6  -4  12        6.41        6.40      1.92 o 
   7  -4  12        2.88        3.31      2.24 o 
   1  -3  12       14.42       11.55      2.46 o 
   2  -3  12       82.80       83.63     11.03 o 
   3  -3  12      114.43      133.86     17.05 o 
   4  -3  12        9.37        6.58      2.06 o 
   5  -3  12       18.61       16.60      3.39 o 
   6  -3  12        4.63        8.00      2.18 o 
   7  -3  12        0.08        1.17      2.12 o 
   8  -3  12       10.65       13.03      3.37 o 
   1  -2  12       10.25       12.60      2.32 o 
   2  -2  12      153.34      190.28     23.75 o 
   3  -2  12       25.94       30.11      4.38 o 
   4  -2  12       92.93       98.01     12.54 o 
   5  -2  12       15.12       15.57      2.93 o 
   6  -2  12       16.44       18.14      3.72 o 
   7  -2  12        5.58        6.66      2.28 o 
   8  -2  12        9.59       13.49      3.29 o 
   1  -1  12       14.24       13.05      2.50 o 
   2  -1  12       73.13       83.14      8.74 o 
   3  -1  12      215.55      228.23     28.19 o 
   4  -1  12        2.49        3.78      1.53 o 
   6  -1  12       31.91       30.19      5.51 o 
   7  -1  12        1.39        2.16      2.10 o 
   8  -1  12        8.99        6.16      2.58 o 
   0   0  12        5.69        7.61      1.84 o 
   1   0  12        9.15        7.39      1.62 o 
   3   0  12       24.87       24.82      3.68 o 
   4   0  12      145.47      185.58     22.96 o 
   5   0  12       65.93       69.57      9.11 o 
   6   0  12        7.81        9.13      2.22 o 
   7   0  12        3.00        3.39      2.24 o 
   8   0  12        5.38        9.15      2.71 o 
   0   1  12      376.53      391.15     36.63 o 
   1   1  12       48.04       47.74      5.03 o 
   2   1  12       90.34       96.49      9.67 o 
   3   1  12      226.09      233.86     28.88 o 
   4   1  12       50.53       65.76      8.56 o 
   5   1  12      103.99      121.88     15.31 o 
   6   1  12        9.69        9.71      2.69 o 
   7   1  12        2.58        6.26      2.54 o 
   8   1  12        0.84        0.97      2.50 o 
   0   2  12      161.45      174.63     16.66 o 
   1   2  12      212.09      219.10     21.33 o 
   2   2  12       49.46       46.83      5.19 o 
   3   2  12      319.28      386.36     47.54 o 
   4   2  12       38.69       38.65      5.43 o 
   5   2  12        3.74        7.55      1.92 o 
   7   2  12        8.47        5.27      2.28 o 
   8   2  12       10.57       12.36      3.21 o 
   0   3  12      229.88      237.26     22.90 o 
   1   3  12      273.71      290.98     27.53 o 
   2   3  12      509.50      523.85     63.76 o 
   3   3  12        2.38        4.38      1.62 o 
   4   3  12       26.67       22.80      3.23 o 
   5   3  12        2.46        1.62      1.62 o 
   6   3  12        4.14        3.62      1.86 o 
   7   3  12        4.19        5.47      2.28 o 
   8   3  12        9.20       12.48      3.47 o 
   0   4  12      248.15      260.26     32.41 o 
   1   4  12       20.69       28.54      4.00 o 
   2   4  12      328.46      367.28     45.34 o 
   3   4  12       57.28       65.51      8.95 o 
   4   4  12       73.77       87.33     11.47 o 
   5   4  12        3.27        2.46      1.76 o 
   6   4  12        5.11        5.78      2.12 o 
   7   4  12        7.51        8.46      2.44 o 
   8   4  12       10.94        9.15      2.83 o 
   0   5  12        9.60        8.81      1.86 o 
   1   5  12       88.87       95.22     12.20 o 
   2   5  12      325.14      334.96     40.88 o 
   3   5  12        2.96        6.56      1.74 o 
   4   5  12       19.69       22.24      3.55 o 
   5   5  12       32.01       37.16      6.30 o 
   6   5  12        7.07        7.33      2.48 o 
   7   5  12       13.17       14.34      2.87 o 
   8   5  12        1.50        2.85      2.87 o 
   0   6  12        5.20        4.91      1.55 o 
   1   6  12      203.34      225.77     27.75 o 
   2   6  12       83.99       85.77     11.51 o 
   3   6  12      168.00      183.27     22.74 o 
   4   6  12       17.42       13.98      3.09 o 
   5   6  12       55.20       61.56     10.64 o 
   6   6  12       36.31       44.35      5.68 o 
   0   7  12      103.31      111.78     14.58 o 
   1   7  12        4.46        6.50      2.00 o 
   2   7  12      110.42      127.68     16.38 o 
   3   7  12       57.46       65.33     10.22 o 
   4   7  12       11.80       12.88      3.03 o 
   5   7  12       11.17       16.40      3.49 o 
   6   7  12       13.62       10.20      2.36 o 
   7   7  12       24.28       19.55      3.55 o 
   0   8  12        0.29        2.00      2.04 o 
   1   8  12       85.21       90.15     14.04 o 
   2   8  12        1.25        5.94      1.90 o 
   3   8  12       44.66       43.62      7.19 o 
   4   8  12       19.07       16.90      3.84 o 
   5   8  12       17.89       13.69      2.81 o 
   6   8  12       21.63       18.54      3.78 o 
   0   9  12        8.74        7.19      2.36 o 
   1   9  12        3.75        4.56      2.00 o 
   2   9  12       24.78       27.16      4.99 o 
   3   9  12        5.82        5.45      2.22 o 
   4   9  12       28.07       33.71      4.75 o 
   5   9  12       24.07       21.39      4.30 o 
   6   9  12       10.52        7.78      2.44 o 
   0  10  12        2.01        2.63      1.90 o 
   1  10  12        2.47        3.45      1.86 o 
   2  10  12        7.92        9.07      2.08 o 
   3  10  12       18.03       20.74      4.02 o 
   4  10  12        0.85        0.46      2.40 o 
   5  10  12        2.52       -0.20      2.04 o 
   0  11  12       25.94       26.64      5.19 o 
   1  11  12        7.32        5.96      2.24 o 
   2  11  12        6.80        6.48      2.87 o 
   3  11  12        2.64        1.72      2.10 o 
   1  -9  13       25.69       24.98      5.11 o 
   2  -9  13       27.48       30.23      5.01 o 
   3  -9  13        0.43        5.13      3.72 o 
   1  -8  13       31.04       36.51      5.15 o 
   2  -8  13        0.26       -0.26      2.83 o 
   3  -8  13        0.04       -0.32      3.23 o 
   4  -8  13        6.41        6.42      3.01 o 
   1  -7  13       58.88       66.63     11.61 o 
   2  -7  13       23.85       26.82      5.07 o 
   3  -7  13       33.67       36.84      5.39 o 
   4  -7  13       22.63       24.64      5.25 o 
   5  -7  13        6.47       10.04      3.55 o 
   1  -6  13        1.46        2.61      2.24 o 
   2  -6  13        4.19        6.36      2.65 o 
   3  -6  13       32.21       27.26      5.35 o 
   4  -6  13        1.46        0.24      2.63 o 
   5  -6  13        1.72        1.47      3.01 o 
   6  -6  13        0.48       -0.40      2.40 o 
   1  -5  13       37.99       36.67      6.30 o 
   2  -5  13       40.35       43.56      7.31 o 
   3  -5  13      121.06      132.30     20.74 o 
   4  -5  13        1.11        2.06      2.12 o 
   5  -5  13        6.46        8.44      2.24 o 
   6  -5  13        1.30        0.48      2.14 o 
   1  -4  13       95.07      105.06     13.49 o 
   2  -4  13       32.22       38.25      5.55 o 
   3  -4  13       82.46      107.88     16.68 o 
   4  -4  13        3.03        3.62      1.96 o 
   5  -4  13        6.07        6.38      2.28 o 
   6  -4  13        0.05       -0.36      1.70 o 
   7  -4  13       10.62        8.93      3.07 o 
   1  -3  13       64.39       60.49      8.34 o 
   2  -3  13        0.27        1.62      2.08 o 
   3  -3  13       15.50       14.42      2.89 o 
   4  -3  13       10.84       11.81      2.61 o 
   5  -3  13        4.82        3.49      1.74 o 
   6  -3  13        8.09        9.53      2.42 o 
   7  -3  13       15.09       15.67      3.72 o 
   1  -2  13       16.56       16.70      2.99 o 
   2  -2  13      297.47      327.77     40.29 o 
   3  -2  13       25.33       25.91      3.80 o 
   4  -2  13      147.26      156.31     24.68 o 
   5  -2  13       36.39       44.19      7.57 o 
   6  -2  13        0.36        3.17      1.82 o 
   7  -2  13        2.09        3.64      2.22 o 
   1  -1  13      192.94      194.60     24.36 o 
   2  -1  13        5.33        4.58      1.51 o 
   3  -1  13        4.16        5.27      1.56 o 
   4  -1  13      160.72      169.94     21.77 o 
   5  -1  13       52.63       60.18     10.00 o 
   6  -1  13        2.00        0.81      1.86 o 
   7  -1  13       10.22        9.19      2.69 o 
   8  -1  13       19.31       21.65      4.26 o 
   0   0  13        2.96        3.72      1.64 o 
   1   0  13        9.96        9.47      2.08 o 
   2   0  13      246.04      241.52     30.13 o 
   3   0  13       26.59       30.72      4.46 o 
   4   0  13       73.92       84.80     10.89 o 
   5   0  13       27.83       25.91      4.62 o 
   6   0  13       11.16       15.57      3.35 o 
   7   0  13        1.32        3.59      2.08 o 
   8   0  13        5.19        4.14      2.26 o 
   0   1  13      453.18      408.13     49.98 o 
   1   1  13       30.67       32.17      4.44 o 
   2   1  13       38.75       37.56      5.25 o 
   3   1  13      135.41      152.50     19.04 o 
   4   1  13        2.26        4.75      1.56 o 
   5   1  13        9.41        8.64      2.22 o 
   6   1  13       23.66       23.16      4.34 o 
   7   1  13       12.73       16.84      3.27 o 
   8   1  13        6.49        8.42      2.91 o 
   0   2  13      171.54      171.14     21.31 o 
   1   2  13      355.76      364.57     45.26 o 
   2   2  13       88.80       89.91     11.61 o 
   3   2  13       20.16       21.43      3.13 o 
   4   2  13        9.95       11.90      2.32 o 
   5   2  13        4.63        8.54      2.26 o 
   6   2  13        0.69        1.15      1.98 o 
   7   2  13       12.23       12.66      3.03 o 
   8   2  13        0.08        1.74      2.08 o 
   0   3  13       76.05       79.73     10.58 o 
   1   3  13       11.75        9.43      1.92 o 
   2   3  13      352.93      367.94     45.32 o 
   3   3  13       35.83       34.11      5.13 o 
   4   3  13       58.05       70.97      9.53 o 
   5   3  13        0.92        0.81      1.76 o 
   6   3  13       14.42       16.46      3.45 o 
   7   3  13        6.36        7.13      2.54 o 
   8   3  13        4.08        6.97      2.54 o 
   0   4  13       29.27       27.87      3.90 o 
   1   4  13       89.55       94.54     12.52 o 
   2   4  13       97.32       95.54     12.14 o 
   3   4  13       15.29       17.95      2.83 o 
   4   4  13       83.62       84.19     13.39 o 
   5   4  13       17.33       18.01      3.59 o 
   6   4  13       17.60       14.58      3.29 o 
   7   4  13       18.82       26.88      5.09 o 
   0   5  13       44.72       47.24      6.54 o 
   1   5  13       34.68       41.91      5.65 o 
   2   5  13       57.42       62.16      8.48 o 
   3   5  13       20.85       26.17      3.84 o 
   4   5  13       12.99       13.15      2.89 o 
   5   5  13        3.29        3.31      2.00 o 
   6   5  13       12.58       11.67      2.77 o 
   7   5  13       10.19       10.76      2.95 o 
   0   6  13        9.48        8.40      1.94 o 
   1   6  13       50.86       58.22      8.02 o 
   2   6  13       19.73       17.83      2.89 o 
   3   6  13        7.12        5.01      1.86 o 
   4   6  13       24.85       28.25      5.19 o 
   5   6  13       13.64       16.08      3.66 o 
   6   6  13        1.56        2.79      2.38 o 
   0   7  13      111.80      114.39     17.91 o 
   1   7  13       63.69       72.48     11.45 o 
   2   7  13       26.45       32.94      5.57 o 
   3   7  13        2.08        1.47      1.64 o 
   4   7  13        0.66        0.55      1.90 o 
   5   7  13        4.03        4.60      2.30 o 
   6   7  13        8.90        9.39      2.85 o 
   0   8  13        6.14        6.71      2.00 o 
   1   8  13       58.38       69.37     11.69 o 
   2   8  13       63.96       70.48     11.65 o 
   3   8  13       15.09       10.54      2.99 o 
   4   8  13        2.55        2.42      1.90 o 
   5   8  13        0.76       -0.75      2.24 o 
   6   8  13       11.69        9.15      2.52 o 
   0   9  13       21.87       17.79      3.59 o 
   1   9  13       25.99       24.32      4.24 o 
   2   9  13       16.06       17.39      3.09 o 
   3   9  13       27.17       26.46      3.94 o 
   4   9  13        3.53        1.98      2.08 o 
   5   9  13       11.88       10.14      2.71 o 
   0  10  13       34.99       32.68      5.90 o 
   1  10  13        6.92        4.06      2.02 o 
   2  10  13       25.30       24.80      4.62 o 
   3  10  13        0.01       -0.34      2.14 o 
   4  10  13       13.62       17.15      3.17 o 
   0  11  13        9.69        7.27      2.36 o 
   1  11  13        7.56        2.89      2.06 o 
   2  11  13       24.57       25.63      4.08 o 
   1  -8  14       17.77       21.35      4.58 o 
   2  -8  14        0.81        1.23      3.09 o 
   3  -8  14       10.01       14.04      3.70 o 
   1  -7  14       17.84       19.71      3.86 o 
   2  -7  14       36.99       39.06      7.76 o 
   3  -7  14        5.39        7.29      3.07 o 
   4  -7  14        0.23       -1.11      3.13 o 
   1  -6  14       13.22       18.66      3.92 o 
   2  -6  14       62.09       74.16      9.65 o 
   3  -6  14        9.07        7.01      2.67 o 
   4  -6  14        4.82        8.00      3.90 o 
   5  -6  14       16.34       16.24      3.72 o 
   1  -5  14       32.62       35.64      6.81 o 
   2  -5  14        5.94        6.73      2.52 o 
   3  -5  14       66.88       83.59     13.95 o 
   4  -5  14        4.15        4.60      2.56 o 
   5  -5  14       29.77       35.32      6.46 o 
   6  -5  14       14.69       16.50      3.59 o 
   1  -4  14        5.00        5.53      2.36 o 
   2  -4  14        6.20        8.95      2.59 o 
   3  -4  14       81.78       96.82     16.18 o 
   4  -4  14       18.04       19.83      4.12 o 
   5  -4  14       16.32       14.64      2.63 o 
   6  -4  14       18.63       17.75      3.43 o 
   1  -3  14        0.13       -2.00      2.00 o 
   2  -3  14       86.18      123.21     19.55 o 
   3  -3  14       27.97       26.82      4.93 o 
   5  -3  14       10.45       10.93      2.54 o 
   6  -3  14        5.55        7.47      2.48 o 
   1  -2  14       93.67      103.20     13.17 o 
   2  -2  14       22.98       23.22      3.92 o 
   3  -2  14        8.90       10.40      2.38 o 
   4  -2  14       50.20       54.27      8.97 o 
   5  -2  14        4.82        2.91      1.76 o 
   6  -2  14       14.62       21.14      4.56 o 
   7  -2  14        1.30        0.81      1.86 o 
   1  -1  14       33.84       31.48      4.64 o 
   2  -1  14       20.82       20.88      3.41 o 
   3  -1  14       37.99       38.41      6.58 o 
   4  -1  14        9.86       11.81      2.52 o 
   5  -1  14       69.89       82.66     14.48 o 
   6  -1  14        2.39        3.47      1.88 o 
   7  -1  14       15.53       19.15      3.78 o 
   0   0  14      158.87      159.63     20.09 o 
   1   0  14       87.40       75.49      9.75 o 
   2   0  14       69.33       65.29      8.79 o 
   3   0  14       13.98       13.27      2.54 o 
   4   0  14        4.02        3.98      2.00 o 
   6   0  14        0.61       -0.52      2.24 o 
   7   0  14       12.73       16.98      4.04 o 
   0   1  14       13.17       11.94      2.22 o 
   1   1  14      182.18      178.79     22.05 o 
   2   1  14      254.21      256.16     31.67 o 
   3   1  14       31.20       35.12      4.91 o 
   4   1  14        4.64        7.55      2.34 o 
   5   1  14        3.97        7.41      2.22 o 
   6   1  14       36.51       43.32      5.80 o 
   7   1  14       15.58       19.08      4.42 o 
   0   2  14       35.58       36.33      5.09 o 
   1   2  14       34.01       37.40      5.35 o 
   2   2  14       17.83       52.33      8.18 o 
   3   2  14       44.67       58.02      7.67 o 
   4   2  14       13.37       12.40      2.63 o 
   5   2  14       21.57       23.75      4.52 o 
   6   2  14        0.44       -0.87      2.16 o 
   7   2  14        3.14        6.06      2.54 o 
   0   3  14        3.04        3.21      1.47 o 
   1   3  14       27.78       27.59      3.96 o 
   2   3  14       74.13       68.71      9.37 o 
   3   3  14       41.01       46.99      7.92 o 
   4   3  14       36.18       46.97      7.73 o 
   5   3  14        2.38        4.85      2.20 o 
   7   3  14       12.53       13.95      3.51 o 
   0   4  14        9.77       13.05      2.58 o 
   1   4  14        9.56        8.81      2.26 o 
   2   4  14        6.21        5.53      1.76 o 
   3   4  14       75.41       65.27     11.05 o 
   4   4  14       13.90       14.18      3.03 o 
   5   4  14        4.40        4.95      2.24 o 
   6   4  14       18.12       24.42      4.69 o 
   7   4  14       23.60       28.48      4.97 o 
   0   5  14       10.36       11.03      2.54 o 
   1   5  14       38.37       31.46      5.55 o 
   2   5  14        0.59        0.50      1.55 o 
   3   5  14       11.73       12.20      2.87 o 
   4   5  14       35.10       37.16      6.62 o 
   5   5  14        2.94        4.52      2.06 o 
   6   5  14        0.12        0.38      2.24 o 
   7   5  14        0.85        2.81      2.44 o 
   0   6  14        8.10        7.05      1.92 o 
   1   6  14        1.06        0.87      1.76 o 
   2   6  14       41.40       45.80      7.78 o 
   3   6  14       56.29       53.26      9.49 o 
   4   6  14       14.49       13.69      2.99 o 
   5   6  14        8.68        8.72      2.40 o 
   6   6  14       15.81       12.74      2.97 o 
   0   7  14        5.04        4.24      1.88 o 
   1   7  14       65.89       73.47     12.54 o 
   2   7  14       55.27       55.03     10.08 o 
   3   7  14        7.51        7.25      2.46 o 
   4   7  14        5.94        2.69      2.04 o 
   5   7  14       29.67       22.82      4.71 o 
   6   7  14        2.36       -0.12      2.32 o 
   0   8  14       14.99       16.42      3.19 o 
   1   8  14        4.24        3.92      1.98 o 
   2   8  14       17.93       13.98      3.45 o 
   3   8  14        4.98        6.36      2.22 o 
   4   8  14       20.80       20.48      4.00 o 
   5   8  14        8.44        3.61      2.20 o 
   0   9  14        1.12       -0.12      1.96 o 
   1   9  14       54.67       43.86      8.44 o 
   2   9  14        0.61        1.07      1.90 o 
   3   9  14        0.39       -0.42      1.92 o 
   4   9  14       12.33       10.62      2.63 o 
   0  10  14       41.26       49.36      7.05 o 
   1  10  14       10.70        7.94      2.44 o 
   2  10  14       14.31        9.90      2.93 o 
   3  10  14        7.79        5.25      2.40 o 
   1  -7  15       18.66       22.09      4.54 o 
   3  -7  15        0.91       -0.16      2.93 o 
   1  -6  15       23.12       26.86      4.00 o 
   2  -6  15       20.75       16.64      3.98 o 
   3  -6  15       19.09       18.36      4.46 o 
   4  -6  15        2.42        3.17      3.78 o 
   1  -5  15       15.46       11.83      3.21 o 
   2  -5  15       20.87       25.87      3.96 o 
   3  -5  15       15.27       20.80      4.79 o 
   4  -5  15        4.99        8.24      3.05 o 
   5  -5  15       13.95       13.25      2.89 o 
   1  -4  15       13.19       19.69      3.98 o 
   2  -4  15       24.63       28.13      5.51 o 
   3  -4  15       78.84       99.69     12.64 o 
   4  -4  15       23.34       23.10      4.58 o 
   5  -4  15        0.91        3.76      1.92 o 
   1  -3  15        8.26        9.69      3.01 o 
   2  -3  15        7.74        9.90      2.89 o 
   3  -3  15       54.15       55.86     10.10 o 
   4  -3  15       22.09       17.75      3.51 o 
   5  -3  15       13.53       17.15      3.80 o 
   6  -3  15        8.90        6.95      2.38 o 
   1  -2  15       27.42       26.62      4.97 o 
   2  -2  15       23.60       30.01      5.07 o 
   3  -2  15       23.10       20.40      3.88 o 
   4  -2  15       63.44       77.07      9.69 o 
   5  -2  15       17.84       14.76      3.21 o 
   6  -2  15       27.96       36.13      6.52 o 
   1  -1  15       22.80       21.77      4.12 o 
   2  -1  15       14.84       13.61      2.93 o 
   3  -1  15        2.47        1.68      1.96 o 
   4  -1  15       17.26       18.52      3.68 o 
   5  -1  15       24.31       27.75      5.19 o 
   6  -1  15       32.62       38.92      7.45 o 
   0   0  15       53.39       51.14      8.30 o 
   1   0  15       15.42       11.96      2.65 o 
   2   0  15        7.03        5.57      2.08 o 
   4   0  15       40.81       64.16     10.93 o 
   5   0  15       21.11       29.59      4.69 o 
   6   0  15       12.29       16.10      4.02 o 
   0   1  15        5.98        2.71      1.80 o 
   1   1  15       35.41       34.41      5.90 o 
   2   1  15        9.06        9.23      2.04 o 
   3   1  15       12.20       12.34      2.81 o 
   4   1  15       14.12       17.05      3.66 o 
   5   1  15        1.57        0.50      1.66 o 
   6   1  15        2.66        0.97      1.98 o 
   0   2  15        4.64        4.30      1.70 o 
   1   2  15       15.38       13.51      2.89 o 
   2   2  15        6.73        7.17      1.98 o 
   3   2  15       36.10       38.15      6.36 o 
   4   2  15       11.39       13.27      3.17 o 
   5   2  15       15.74       22.30      3.29 o 
   6   2  15        5.30        5.78      2.46 o 
   0   3  15        7.05        4.81      1.76 o 
   1   3  15       18.66       16.62      3.17 o 
   2   3  15       31.82       36.76      6.38 o 
   3   3  15        8.96       13.69      2.81 o 
   4   3  15       20.36       23.63      4.56 o 
   5   3  15        5.62        3.51      2.40 o 
   6   3  15        0.39       -0.34      2.40 o 
   0   4  15       13.47        9.88      2.46 o 
   1   4  15        7.49        6.04      1.96 o 
   2   4  15       56.51       52.33      9.25 o 
   3   4  15       10.23       13.77      2.99 o 
   4   4  15        1.47        1.66      1.94 o 
   5   4  15        5.59        7.63      2.24 o 
   6   4  15        4.88        8.06      2.59 o 
   0   5  15        0.81       -0.38      1.70 o 
   1   5  15        3.05        2.52      1.84 o 
   2   5  15       68.90       68.75     11.85 o 
   3   5  15       26.44       32.51      5.84 o 
   4   5  15        9.34        9.37      2.42 o 
   5   5  15        1.21        1.66      2.06 o 
   6   5  15       15.81       13.29      3.39 o 
   0   6  15        5.06        4.00      1.84 o 
   1   6  15        2.59        2.85      1.70 o 
   2   6  15       44.26       45.99      7.86 o 
   3   6  15       40.30       50.31      6.68 o 
   4   6  15        8.08        8.68      2.59 o 
   5   6  15        2.62        3.11      2.28 o 
   0   7  15        7.15       11.79      2.46 o 
   1   7  15        1.92        3.13      1.88 o 
   2   7  15        2.13        4.48      2.38 o 
   3   7  15       57.31       63.09     10.66 o 
   4   7  15       30.59       25.69      5.41 o 
   5   7  15        4.61        4.56      2.34 o 
   0   8  15        8.50        6.99      2.34 o 
   1   8  15        1.80        5.76      2.69 o 
   2   8  15       14.35       17.43      3.53 o 
   3   8  15        1.89        2.28      2.20 o 
   4   8  15        2.17       -1.01      2.10 o 
   0   9  15        4.48        5.11      2.10 o 
   1   9  15        1.69        1.72      2.10 o 
   2   9  15        7.93        5.86      2.44 o 
   3   9  15       30.73       33.77      5.47 o 
   1  -6  16       10.28       10.16      3.05 o 
   2  -6  16       17.77       16.06      3.62 o 
   1  -5  16        7.89        7.96      3.23 o 
   2  -5  16       14.56       15.21      3.55 o 
   3  -5  16       21.32       30.90      5.57 o 
   1  -4  16       11.38       11.96      2.85 o 
   2  -4  16       16.49       17.21      3.47 o 
   3  -4  16        9.51        8.81      3.13 o 
   4  -4  16       46.37       36.65      7.19 o 
   1  -3  16       21.88       27.71      4.83 o 
   2  -3  16       11.60       15.65      3.15 o 
   3  -3  16       21.33       26.74      3.80 o 
   4  -3  16       23.31       27.12      5.11 o 
   5  -3  16        1.54        3.39      2.18 o 
   1  -2  16        0.60        2.48      2.28 o 
   2  -2  16        2.92        4.30      2.04 o 
   3  -2  16       10.53       10.18      2.56 o 
   5  -2  16       30.58       43.58      6.64 o 
   1  -1  16        9.29       12.00      2.69 o 
   2  -1  16        1.59        2.59      1.82 o 
   3  -1  16       11.63       12.10      2.52 o 
   4  -1  16       23.65       24.96      4.50 o 
   5  -1  16       19.93       19.21      4.67 o 
   0   0  16        0.76        0.42      1.66 o 
   1   0  16       43.86       41.60      7.19 o 
   2   0  16       18.23       17.49      3.88 o 
   3   0  16       31.72       32.64      5.96 o 
   4   0  16        3.83        5.59      1.94 o 
   5   0  16        8.81       17.23      3.82 o 
   6   0  16       25.51       23.08      4.50 o 
   0   1  16       25.21       17.81      3.74 o 
   1   1  16        5.37        5.13      1.78 o 
   2   1  16       28.20       31.53      5.82 o 
   3   1  16       11.93       15.41      3.21 o 
   4   1  16        5.15        5.07      1.98 o 
   6   1  16       14.26       15.95      3.74 o 
   0   2  16       42.25       32.80      6.08 o 
   1   2  16       24.51       27.16      5.03 o 
   2   2  16        0.41        0.53      1.60 o 
   3   2  16        0.60        1.98      1.82 o 
   4   2  16        1.68        1.70      2.12 o 
   5   2  16       32.41       43.91      7.59 o 
   6   2  16        0.12       -1.11      2.22 o 
   0   3  16       16.20       14.84      3.09 o 
   1   3  16       10.59        9.31      2.42 o 
   2   3  16       16.18       14.90      3.39 o 
   3   3  16        0.14        1.47      1.68 o 
   4   3  16        8.81        8.50      2.04 o 
   5   3  16        4.84        4.77      2.20 o 
   0   4  16        5.69        6.93      2.30 o 
   1   4  16       31.30       41.70      7.39 o 
   2   4  16       18.18       10.56      3.07 o 
   3   4  16        5.67        2.89      1.82 o 
   4   4  16        1.65       -0.12      1.90 o 
   5   4  16        3.82        1.98      2.28 o 
   0   5  16        4.22        4.02      1.92 o 
   1   5  16        3.04        1.19      1.90 o 
   2   5  16        4.60        3.31      2.04 o 
   3   5  16        0.10       -1.76      1.86 o 
   4   5  16       67.83       66.24     12.40 o 
   5   5  16        4.76        3.94      2.24 o 
   0   6  16        0.09        2.67      2.00 o 
   1   6  16        1.49        3.07      2.18 o 
   2   6  16        7.41        8.64      2.65 o 
   3   6  16        2.33        1.72      2.00 o 
   4   6  16        4.76        5.82      2.28 o 
   0   7  16        5.70        4.50      2.20 o 
   1   7  16       10.00        9.15      2.91 o 
   2   7  16        8.35        6.12      2.73 o 
   3   7  16        1.77        0.93      2.20 o 
   4   7  16       18.31       15.05      2.95 o 
   0   8  16        5.44        4.42      1.94 o 
   1   8  16        3.71        3.96      2.34 o 
   2   8  16        1.77        1.35      2.20 o 
   1  -5  17        5.49        6.22      3.43 o 
   1  -4  17        1.98        5.05      3.35 o 
   2  -4  17        9.85       11.90      3.43 o 
   1  -3  17        0.11        1.60      2.42 o 
   2  -3  17       12.49       13.96      3.49 o 
   3  -3  17        3.14        4.95      2.24 o 
   1  -2  17        4.88        3.47      2.50 o 
   2  -2  17       20.17       13.23      3.84 o 
   3  -2  17        1.52        2.81      2.00 o 
   4  -2  17        3.84        2.79      2.06 o 
   1  -1  17       17.79       15.25      3.23 o 
   2  -1  17        0.07       -0.83      1.90 o 
   3  -1  17        0.97        0.97      2.12 o 
   4  -1  17        1.22        1.15      1.90 o 
   0   0  17        5.15        4.97      1.94 o 
   1   0  17       17.24       13.23      2.89 o 
   2   0  17        9.35        8.52      2.14 o 
   3   0  17       11.35       12.42      3.47 o 
   4   0  17        6.34        5.98      2.54 o 
   0   1  17        7.20        7.11      2.34 o 
   1   1  17        6.65        7.47      2.14 o 
   2   1  17        2.04        0.46      1.62 o 
   3   1  17       21.26       18.14      4.46 o 
   4   1  17        0.24        0.99      1.78 o 
   5   1  17        8.02        8.62      2.65 o 
   0   2  17        2.40        4.97      2.36 o 
   1   2  17        1.65        1.51      1.96 o 
   2   2  17        4.53        2.44      1.98 o 
   3   2  17       15.36       19.33      3.98 o 
   4   2  17        8.27        9.45      2.67 o 
   5   2  17       22.14       23.81      3.72 o 
   0   3  17        1.44        0.97      1.90 o 
   1   3  17        5.17        6.38      2.18 o 
   2   3  17       11.00       11.37      2.71 o 
   3   3  17        8.59       10.36      2.73 o 
   4   3  17       15.03       13.59      2.87 o 
   0   4  17       20.16       19.37      3.09 o 
   1   4  17        1.46        5.51      2.12 o 
   2   4  17        2.96        3.86      2.34 o 
   3   4  17        9.94       13.91      3.31 o 
   4   4  17        9.93        7.23      2.56 o 
   0   5  17        0.74        3.19      2.20 o 
   1   5  17       42.97       51.78      9.33 o 
   2   5  17       13.45       12.76      3.41 o 
   3   5  17       12.16       14.64      2.87 o 
   4   5  17        7.29        7.13      2.79 o 
   0   6  17       33.07       32.39      6.04 o 
   1   6  17       14.36       15.37      3.33 o 
   2   6  17       16.22       19.59      4.26 o 
   3   6  17        3.65        6.28      2.24 o 
   0   7  17       89.86      100.65     14.52 o 
   1   7  17        4.46        7.45      2.54 o 
   1  -3  18       21.58       23.77      4.20 o 
   1  -2  18        0.71        1.64      2.12 o 
   2  -2  18        6.14        5.49      2.52 o 
   1  -1  18        2.48        3.59      1.96 o 
   2  -1  18       31.90       26.50      5.11 o 
   3  -1  18        1.33        1.27      1.96 o 
   0   0  18        0.15        0.00      2.10 o 
   1   0  18        5.22        3.76      1.92 o 
   2   0  18        3.47        2.24      2.02 o 
   3   0  18        7.83       10.40      2.97 o 
   0   1  18        0.82       -1.33      2.10 o 
   1   1  18        5.88        5.25      2.26 o 
   2   1  18        1.27        1.37      2.00 o 
   3   1  18        2.88        3.47      2.28 o 
   0   2  18        2.80        3.09      1.98 o 
   1   2  18        9.65        7.21      2.77 o 
   2   2  18       27.19       32.64      5.11 o 
   3   2  18        0.26        1.25      2.20 o 
   0   3  18        2.94        2.12      2.08 o 
   1   3  18        8.48        9.21      2.99 o 
   2   3  18       41.66       49.48      7.61 o 
   3   3  18        5.67        4.93      2.20 o 
   0   4  18       53.55       59.78      9.09 o 
   1   4  18       13.22       14.78      3.62 o 
   2   4  18       15.75       11.90      3.66 o 
   0   5  18       42.01       41.32      6.42 o 
   1   5  18       14.84       17.71      3.72 o 
                                                 
